# Supplementary material for: Positive selection acts on regulatory genetic variants in populations of European ancestry that affect ALDH2 gene expression
Source: Sci Rep. 2022 Mar 16;12:4563. doi: 10.1038/s41598-022-08588-0 (PMC8927298; doi:10.1038/s41598-022-08588-0)
Supplement: Supplementary file 4 — Supplementary Information 4. [file 41598_2022_8588_MOESM4_ESM.xlsx]

## Sheet: iSAFE
Supplementary Table S5. iSAFE scores for for SNPs (5.6 Mbp window) surrounding the chr12q24.12 region for the population GBR (European genetic ancestry); also indicated (in yellow color) the SNPs identified by the iHS statistics as being under positive selection.
POS	rsID	iSAFE	DAF
109205468	rs7314329	0.00191332	0.480198
109232153	rs17040998	0.000119165	0.212871
109234471	rs7133871	0.00191332	0.480198
109243303	rs73193459	0.00011926	0.247525
109250356	rs987044	0.0133988	0.569307
109254106	rs3916982	0.00187432	0.475248
109258397	rs6539457	0.00187432	0.475248
109259366	rs12826251	0.000976372	0.435644
109260190	rs2111901	0.00258021	0.485149
109260895	rs7305339	0.00258021	0.485149
109265831	rs11114075	0.000102065	0.272277
109267235	rs75858091	0.000115006	0.0792079
109275609	rs7977762	0.00388528	0.712871
109276417	rs4964766	0.00340856	0.737624
109277182	rs9706062	0.00388528	0.712871
109277743	rs2070587	0.00340856	0.737624
109278169	rs2070588	0.00320699	0.717822
109278747	rs2111902	0.00108403	0.678218
109280005	rs7975723	0.0018399	0.732673
109281695	rs11114084	0.00143579	0.742574
109281748	rs7967441	0.00190662	0.737624
109281884	rs3918346	0.00143579	0.742574
109282197	rs12426462	0.00143579	0.742574
109284478	rs6539460	0.00190662	0.737624
109284980	rs7302245	0.00190662	0.737624
109285481	rs6539461	0.00190662	0.737624
109285991	rs4964280	0.00190662	0.737624
109286146	rs6539462	0.00190662	0.737624
109289393	rs9668314	0.00190662	0.737624
109289575	rs9668327	0.00190662	0.737624
109322668	rs10778669	0.000718707	0.608911
109322744	rs10778670	0.000718707	0.608911
109323398	rs10778671	0.000718707	0.608911
109323634	rs7138489	0.000718707	0.608911
109324609	rs7313861	0.000718707	0.608911
109325065	rs7301289	0.000673332	0.613861
109325273	rs10778672	0.000673332	0.613861
109329299	rs4964776	0.000522333	0.60396
109329318	rs4964777	0.000522333	0.60396
109331162	rs3918305	0.000497866	0.60396
109334003	rs74193321	0.000478285	0.608911
109335185	rs36165489	0.000478285	0.608911
109338582	rs36140404	0.000498147	0.613861
109338835	rs36131538	0.000498147	0.613861
109350576	rs36154713	0.000531868	0.544554
109355908	rs139129122	0.000437959	0.336634
109360727	rs140591609	0.00358154	0.886139
109365216	rs373094830	0.000330889	0.683168
109366407	rs138886182	0.000442256	0.742574
109366638	rs146305571	0.000442256	0.742574
109367015	rs139843327	0.000442256	0.742574
109367159	rs147365780	0.0004837	0.737624
109367365	rs36179251	0.000621992	0.727723
109367646	rs140634256	0.000442256	0.742574
109371442	rs36182807	0.000621992	0.727723
109372801	rs140182840	0.0004837	0.737624
109429642	rs36141901	0.000859841	0.707921
109431607	rs747902	0.000885722	0.678218
109432764	rs12319909	0.00672055	0.841584
109438043	rs556491217	0.00057829	0.0742574
109443990	rs11065632	0.0012159	0.777228
109447209	rs11065702	0.000318105	0.623762
109450137	rs10849923	0.000318105	0.623762
109450372	rs10744768	0.000396628	0.60396
109453336	rs10774618	0.000454818	0.480198
109460111	rs10774647	0.000421054	0.529703
109468503	rs2018290	0.000428506	0.490099
109484126	rs10850337	0.000431015	0.490099
109487822	rs11067292	0.000431015	0.490099
109490296	rs12426673	0.000972193	0.633663
109491468	rs3742028	0.000972193	0.633663
109493428	rs9668456	0.000431015	0.490099
109499490	rs10850589	0.0010272	0.628713
109512813	rs55676204	0.00120185	0.143564
109514942	rs10774928	0.00123024	0.623762
109518133	rs10774961	0.000493785	0.480198
109520769	rs16939904	0.00120185	0.143564
109520876	rs59162254	0.00120185	0.143564
109522684	rs78073059	0.00120185	0.143564
109526754	rs11069031	0.00123024	0.623762
109527063	rs77982884	0.00120185	0.143564
109528018	rs76283368	0.00120185	0.143564
109529124	rs10775004	0.00187281	0.613861
109529165	rs113628950	0.00120185	0.143564
109531340	rs76163903	0.000538882	0.108911
109534649	rs2337395	0.00164654	0.529703
109534746	rs3219204	0.000137526	0.20297
109534797	rs3219205	0.000137526	0.20297
109535857	rs1018783	0.000137526	0.20297
109537562	rs80001089	0.000558766	0.113861
109537564	rs2541886	0.00858086	0.455446
109546886	rs2268406	0.000137526	0.20297
109551508	rs34260	0.00227238	0.539604
109557010	rs246084	0.00177169	0.534653
109562235	rs1642031	0.00530063	0.534653
109562460	rs2436630	0.00672932	0.717822
109563181	rs1642032	0.00530063	0.534653
109577735	rs2878960	0.0100257	0.678218
109581493	rs3858707	0.0100257	0.678218
109582975	rs3753166	0.0100257	0.678218
109584355	rs741402	0.0141096	0.613861
109586479	rs2300459	0.0141096	0.613861
109588707	rs10849901	0.0141096	0.613861
109590216	rs7311180	0.0130364	0.618812
109591369	rs6606692	0.0130364	0.618812
109594416	rs61611293	0.0101233	0.549505
109596506	rs7976118	0.0130364	0.618812
109598549	rs7295784	0.0168081	0.638614
109601440	rs34271	0.0115277	0.707921
109601760	rs34273	0.0115277	0.707921
109603151	rs34277	0.016856	0.648515
109604235	rs34280	0.016856	0.648515
109628970	rs4766538	0.00575565	0.584158
109629457	rs7135947	0.00575565	0.584158
109629995	rs2287221	0.00376285	0.574257
109631821	rs2268397	0.00550482	0.579208
109631991	rs2268396	0.00579097	0.589109
109632015	rs2268395	0.00550482	0.579208
109632280	rs2268394	0.00436137	0.569307
109632296	rs11065797	0.00348935	0.579208
109632297	rs11065798	0.00348935	0.579208
109632403	rs11065802	0.00575565	0.584158
109632758	rs4766548	0.00523363	0.594059
109633316	rs4300440	0.00246301	0.628713
109633792	rs35804667	0.00575565	0.584158
109633933	rs2284694	0.00246301	0.628713
109635246	rs2268391	0.00575565	0.584158
109637645	rs7314964	0.0048604	0.579208
109639609	rs2284690	0.00575565	0.584158
109641833	rs4766564	0.00575565	0.584158
109642317	rs11065821	0.00575565	0.584158
109647626	rs12425409	0.001806	0.678218
109647669	rs12426437	0.00253117	0.727723
109647703	rs12426445	0.00271106	0.80198
109648346	rs35926930	0.001806	0.678218
109649242	rs11616172	0.001806	0.678218
109652400	rs12831686	0.001806	0.678218
109652676	rs35867442	0.001806	0.678218
109656067	rs7358629	0.00306649	0.653465
109656521	rs35307494	0.00306649	0.653465
109661979	rs2075258	0.0107233	0.747525
109663100	rs4766583	0.00211624	0.643564
109663581	rs4766584	0.00211624	0.643564
109669670	rs9971877	0.00494181	0.623762
109670657	rs3742026	0.0010616	0.326733
109672951	rs7138373	0.00110912	0.30198
109676378	rs2337855	0.000627625	0.5
109680003	rs2160602	0.000531849	0.623762
109682930	rs759559	0.000646068	0.50495
109683695	rs10774628	0.000807142	0.425743
109683871	rs118115444	0.000268613	0.0940594
109689393	rs2268384	0.000517916	0.470297
109693982	rs3742023	0.000331782	0.346535
109703456	rs2337857	0.000609984	0.465347
109708567	rs71456687	0.00116164	0.049505
109716331	rs11066073	0.000517916	0.470297
109717210	rs2075438	0.000409162	0.475248
109717697	rs10774641	0.000409162	0.475248
109723077	rs10774643	0.0011484	0.40099
109727036	rs12370035	0.00128636	0.440594
109727205	rs12368972	0.00155178	0.435644
109729141	rs59966711	0.00053634	0.316832
109732413	rs920222	0.00270455	0.465347
109732695	rs920220	0.00270455	0.465347
109733572	rs9668611	0.00270455	0.465347
109739011	rs1866065	0.00270455	0.465347
109740591	rs10735078	0.00320845	0.485149
109748919	rs3948268	0.00320845	0.485149
109750613	rs10774651	0.00284474	0.584158
109750626	rs4766591	0.00320845	0.485149
109751210	rs2118310	0.00320845	0.485149
109754028	rs2053242	0.00320845	0.485149
109756772	rs11615067	0.00196998	0.529703
109762448	rs7954795	0.00313497	0.480198
109762968	rs4766593	0.00320845	0.485149
109769681	rs1866061	0.00462658	0.445545
109771934	rs12184481	0.0106718	0.519802
109778742	rs2879055	0.0100321	0.529703
109779240	rs12582463	0.0100321	0.529703
109781365	rs10850056	0.0100321	0.529703
109781567	rs10850058	0.0100321	0.529703
109781913	rs10774655	0.0100321	0.529703
109784022	rs7306883	0.0100321	0.529703
109790752	rs5013021	0.0110635	0.564356
109791177	rs10774658	0.010593	0.628713
109805928	rs61936484	0.00705793	0.678218
109807153	rs11066422	0.0124689	0.544554
109807709	rs2338097	0.0113338	0.559406
109815103	rs983307	0.0124689	0.544554
109826046	rs759971	0.0120885	0.554455
109830534	rs7976839	0.0120885	0.554455
109832303	rs7138357	0.0132273	0.539604
109833146	rs6606708	0.0132273	0.539604
109833758	rs35697139	0.0120885	0.554455
109833920	rs2075433	0.0132273	0.539604
109835975	rs7957928	0.0132273	0.539604
109835990	rs7978210	0.0120885	0.554455
109836089	rs7958071	0.0132273	0.539604
109836429	rs10850130	0.0120885	0.554455
109836890	rs4766469	0.0120885	0.554455
109837052	rs10850131	0.0120885	0.554455
109840367	rs11066498	0.0120885	0.554455
109840940	rs9943753	0.0128108	0.371287
109843271	rs7965056	0.0138845	0.534653
109843594	rs9888353	0.0127445	0.549505
109844432	rs11066505	0.0127445	0.549505
109846714	rs6606709	0.0127445	0.549505
109848000	rs7967632	0.0127445	0.549505
109848567	rs7315991	0.0124233	0.559406
109850788	rs12230492	0.0156787	0.648515
109858264	rs1866066	0.0175577	0.514851
109859100	rs2075440	0.0175577	0.514851
109860597	rs9668180	0.0175577	0.514851
109866108	rs7137190	0.0174346	0.519802
109871179	rs7308864	0.0177625	0.420792
109871458	rs7313056	0.0174346	0.519802
109873227	rs6606717	0.0177625	0.420792
109874230	rs2075432	0.0174346	0.519802
109881198	rs34585238	0.0113072	0.693069
109881294	rs78536103	0.0111324	0.940594
109883117	rs3742021	0.0112678	0.693069
109883254	rs3742020	0.0121743	0.688119
109883374	rs3825393	0.0171847	0.326733
109883577	rs7969719	0.0121743	0.688119
109886603	rs6663	0.011784	0.806931
109890339	rs9943689	0.0109323	0.811881
109891742	rs12578648	0.010854	0.851485
109892179	rs4766604	0.010854	0.851485
109893156	rs10774708	0.0170658	0.445545
109893697	rs2302709	0.010854	0.851485
109894028	rs2302706	0.010854	0.851485
109895168	rs2338104	0.0170658	0.445545
109896165	rs7313797	0.0155122	0.569307
109898732	rs1558804	0.0155122	0.569307
109902150	rs12818537	0.010854	0.851485
109904318	rs918106	0.0170658	0.445545
109905368	rs6606725	0.0155122	0.569307
109909011	rs2058804	0.0170658	0.445545
109920071	rs1543896	0.0170658	0.445545
109925489	rs2241215	0.0170658	0.445545
109937534	rs7298565	0.0170658	0.445545
109937907	rs7311187	0.0170658	0.445545
109938857	rs2241213	0.0170658	0.445545
109950144	rs2241210	0.0170658	0.445545
109953175	rs56372973	0.00808365	0.0841584
109953417	rs2879107	0.0170658	0.445545
109960962	rs7956788	0.0170658	0.445545
109962795	rs2241208	0.0162197	0.465347
109965512	rs10744826	0.0170658	0.445545
109973273	rs2058807	0.0170658	0.445545
109973979	rs1045255	0.0170658	0.445545
109975211	rs1543897	0.0170658	0.445545
109976893	rs2004359	0.0170658	0.445545
109980516	rs7956536	0.0170658	0.445545
109981678	rs731178	0.0170658	0.445545
109984561	rs6606732	0.0170658	0.445545
109993603	rs11067231	0.0169215	0.440594
109993976	rs877710	0.0169215	0.440594
109994870	rs9593	0.0169215	0.440594
109995097	rs888192	0.0169215	0.440594
109996343	rs2058806	0.0169215	0.440594
109997645	rs7964021	0.0169215	0.440594
109998097	rs7953014	0.0169215	0.440594
109998591	rs2058805	0.0169215	0.440594
110000193	rs7134594	0.0169215	0.440594
110001195	rs736344	0.0169215	0.440594
110002819	rs10850380	0.0169215	0.440594
110010151	rs2111216	0.0168074	0.361386
110010866	rs12314392	0.0153362	0.564356
110013639	rs6606734	0.0169215	0.440594
110015893	rs7954144	0.0169215	0.440594
110025680	rs3782897	0.00864195	0.589109
110026024	rs3782894	0.0169215	0.440594
110033270	rs10850435	0.0128441	0.475248
110037413	rs9888325	0.0128441	0.475248
110038454	rs11609896	0.0128441	0.475248
110040622	rs10850443	0.0128441	0.475248
110042348	rs10161126	0.0128441	0.475248
110043889	rs114512661	0.00209354	0.876238
110050110	rs7314538	0.0120569	0.549505
110051455	rs74856247	0.00700451	0.0742574
110052360	rs6606736	0.00293102	0.841584
110054356	rs1985825	0.0128241	0.524752
110054765	rs7294688	0.0107435	0.529703
110055044	rs1861679	0.00950342	0.50495
110056549	rs79486107	0.002042	0.0544554
110058220	rs10774803	0.00311169	0.440594
110073999	rs56752635	0.000638746	0.435644
110077404	rs10774814	0.000682332	0.440594
110080534	rs11835072	0.000668702	0.544554
110080594	rs7960971	0.000668702	0.544554
110081227	rs73200453	0.000406336	0.663366
110081884	rs1420749	0.000668702	0.544554
110081960	rs1344545	0.000668702	0.544554
110087016	rs10774824	0.000498051	0.519802
110089867	rs11067691	0.000444115	0.579208
110089891	rs11067692	0.000444115	0.579208
110089980	rs11067694	0.000444115	0.579208
110090857	rs2077289	0.000444115	0.579208
110091123	rs745817	0.000444115	0.579208
110091167	rs745816	0.000444115	0.579208
110091584	rs7134372	0.000482469	0.519802
110092612	rs7306151	0.000715467	0.509901
110096383	rs7134597	0.000482469	0.519802
110097208	rs10774830	0.000474139	0.524752
110097417	rs10850554	0.000488102	0.514851
110097761	rs11067742	0.000474139	0.524752
110098064	rs10850557	0.000474139	0.524752
110098562	rs11067750	0.000474139	0.524752
110107768	rs1861680	0.000485403	0.435644
110108063	rs10774834	0.000485403	0.435644
110108479	rs12315841	0.000410957	0.445545
110111214	rs6606737	0.000455851	0.405941
110113403	rs7304855	0.000410268	0.371287
110135289	rs9804837	0.0479969	0.905941
110136104	rs735463	0.0479969	0.905941
110137204	rs57568150	0.0479969	0.905941
110137576	rs73408711	0.0479969	0.905941
110138190	rs61065186	0.0479969	0.905941
110138362	rs11067910	0.0479969	0.905941
110138529	rs11067911	0.0479969	0.905941
110138570	rs11067912	0.0479969	0.905941
110138632	rs34895082	0.0479969	0.905941
110138654	rs11067913	0.0479969	0.905941
110138729	rs11067915	0.0479969	0.905941
110138834	rs11067917	0.0479969	0.905941
110139453	rs16940491	0.0479969	0.905941
110140676	rs1420745	0.0485595	0.90099
110141026	rs12296540	0.0485595	0.90099
110148418	rs7964341	0.0485595	0.90099
110176568	rs7968176	0.00495424	0.871287
110181131	rs10774873	0.00443435	0.519802
110185760	rs11068098	0.00785825	0.886139
110188155	rs7971523	0.00785825	0.886139
110191212	rs7314956	0.00785825	0.886139
110191375	rs7962570	0.00329845	0.683168
110191505	rs12315948	0.00984374	0.89604
110194423	rs7310071	0.00226	0.688119
110195100	rs10774883	0.00785825	0.886139
110196599	rs10850705	0.00555785	0.455446
110197961	rs1077741	0.00406016	0.688119
110198273	rs1861816	0.00329845	0.683168
110198530	rs749284	0.00329845	0.683168
110199401	rs2193537	0.00329845	0.683168
110200646	rs9645836	0.00372129	0.50495
110222625	rs10850735	0.00141593	0.40099
110223733	rs34786626	0.00150162	0.39604
110225267	rs1861811	0.00141864	0.40099
110229434	rs117145318	0.0266459	0.0594059
110232684	rs11068311	0.000862641	0.277228
110233291	rs12578919	0.0112803	0.861386
110233500	rs12578401	0.0112803	0.861386
110233861	rs12578908	0.0112803	0.861386
110234658	rs3742035	0.000825049	0.282178
110235632	rs12579553	0.0112803	0.861386
110237771	rs59596837	0.00420376	0.707921
110238265	rs16940583	0.0112803	0.861386
110238487	rs3742034	0.0112803	0.861386
110240326	rs12425671	0.000825641	0.282178
110241683	rs11068375	0.000883934	0.277228
110241818	rs11068376	0.000883934	0.277228
110242377	rs10850781	0.000883934	0.277228
110265703	rs4766632	0.00120251	0.207921
110269516	rs77877120	0.0220112	0.930693
110270953	rs4635144	0.00468534	0.39604
110271351	rs7303725	0.00468534	0.39604
110275944	NA	0.000905713	0.0247525
110276079	rs7139451	0.00164623	0.435644
110276712	rs12425368	0.00162571	0.430693
110279818	rs10774930	0.00220029	0.455446
110285646	rs4525299	0.00361298	0.321782
110290073	rs1055794	0.00561599	0.371287
110296095	rs4766488	0.00561599	0.371287
110297809	rs56329872	0.00561599	0.371287
110299223	rs10850891	0.00561599	0.371287
110300147	rs4766640	0.00561599	0.371287
110301492	rs4766641	0.00821405	0.341584
110301945	rs7955379	0.00187565	0.485149
110306345	rs4766489	0.00561599	0.371287
110313754	rs4766642	0.00606811	0.366337
110314312	rs4766643	0.00691105	0.351485
110329431	rs4586234	0.0158712	0.0990099
110341317	rs11068851	0.030624	0.89604
110342627	rs57860034	0.030624	0.89604
110342685	rs16940657	0.030624	0.89604
110343878	rs11068861	0.030624	0.89604
110345232	rs2271317	0.030624	0.89604
110347138	rs1124396	0.030624	0.89604
110350059	rs61940899	0.0264709	0.0990099
110352987	rs12049979	0.030624	0.89604
110352988	rs12049951	0.030624	0.89604
110369872	rs3742010	0.030624	0.89604
110370141	rs7314498	0.030624	0.89604
110372546	rs7968830	0.030624	0.89604
110372649	rs59278403	0.030624	0.89604
110378517	rs56089557	0.030624	0.89604
110379483	rs7310190	0.030624	0.89604
110380346	rs7314356	0.0317309	0.891089
110382770	rs2292355	0.030624	0.89604
110384127	rs59463468	0.030624	0.89604
110394136	rs11069045	0.030624	0.89604
110397119	rs11069060	0.030624	0.89604
110399856	rs11069066	0.030624	0.89604
110406386	rs9634314	0.0290646	0.891089
110406660	rs9634317	0.030624	0.89604
110420426	rs11069191	0.030624	0.89604
110430968	rs1027949	0.0348791	0.792079
110434657	rs61038964	0.030624	0.89604
110435909	rs1510605	0.030624	0.89604
110438238	rs10849627	0.0348791	0.792079
110440159	rs7299156	0.030624	0.89604
110442806	rs7299483	0.030624	0.89604
110443459	rs56960173	0.030624	0.89604
110446426	rs7977696	0.030624	0.89604
110448256	rs6606680	0.0348791	0.792079
110450687	rs7976412	0.0348791	0.792079
110456175	rs2302689	0.0348791	0.792079
110456704	rs2287173	0.030624	0.89604
110458532	rs7300927	0.0348791	0.792079
110474345	rs56972807	0.030624	0.89604
110474983	rs59547241	0.030624	0.89604
110485864	rs12309446	0.0353753	0.787129
110486272	rs7137233	0.0353753	0.787129
110489208	rs11064860	0.028049	0.826733
110490102	rs10849686	0.0348791	0.792079
110491487	rs7136207	0.0342211	0.792079
110493222	rs10849689	0.0329631	0.787129
110495171	rs41436646	0.030743	0.777228
110497518	rs9706258	0.0287411	0.881188
110498432	rs11064885	0.0287411	0.881188
110503770	rs11829777	0.0336905	0.787129
110504102	rs73404675	0.0342211	0.792079
110504798	rs10849698	0.0342211	0.792079
110505699	rs11064912	0.0342211	0.792079
110516593	rs12311147	0.0145864	0.628713
110519660	rs2041911	0.0145864	0.628713
110522399	rs768923	0.0145864	0.628713
110540572	rs61940943	0.0282326	0.0990099
110546298	rs67828368	0.0233473	0.891089
110547162	rs1547975	0.0132647	0.163366
110550992	rs57033697	0.0233473	0.891089
110554818	rs67917264	0.0238047	0.564356
110561779	rs28362526	0.0233473	0.891089
110562910	rs67715513	0.0233473	0.891089
110570985	rs11065127	0.0176941	0.287129
110571845	rs11065129	0.0238047	0.564356
110577910	rs56084592	0.0233473	0.891089
110586172	rs61940947	0.0282326	0.0990099
110586278	rs12315174	0.00506982	0.212871
110594270	rs11065209	0.00506982	0.212871
110595983	rs61940948	0.0282326	0.0990099
110597304	rs12313068	0.0281096	0.841584
110600245	rs11065239	0.00506982	0.212871
110602173	rs10492229	0.00506982	0.212871
110602275	rs7975364	0.0238047	0.564356
110606959	rs11065273	0.0176941	0.287129
110609714	rs11065287	0.0176941	0.287129
110619349	rs11065340	0.0193818	0.113861
110624668	rs933851	0.00506982	0.212871
110630220	rs61940951	0.0282326	0.0990099
110642190	rs12318836	0.0247545	0.871287
110650498	rs11065505	0.0193818	0.113861
110666136	rs56838584	0.0233473	0.891089
110681099	rs141391620	0.0297986	0.0742574
110688168	rs3026425	0.0203156	0.90099
110690569	rs3026427	0.0125485	0.678218
110696757	rs1265775	0.0193818	0.113861
110697448	rs10774599	0.0127862	0.668317
110697965	rs12300276	0.00478708	0.19802
110705800	rs1986123	0.0114982	0.673267
110706778	rs61940957	0.00465665	0.207921
110708533	rs11065612	0.00465665	0.207921
110723203	rs3026445	0.0127862	0.668317
110723245	rs4766428	0.0075031	0.485149
110724272	rs3026447	0.0186402	0.886139
110731375	rs73206854	0.0203156	0.90099
110740470	rs117391689	0.0260827	0.0792079
110741356	rs10774600	0.0212628	0.108911
110742991	rs12320025	0.0229097	0.876238
110744872	rs78178630	0.0282326	0.0990099
110747419	rs4630352	0.0132301	0.673267
110749918	rs7960988	0.0216056	0.89604
110762756	rs12310834	0.0229097	0.876238
110766166	rs11065628	0.0132301	0.673267
110767721	rs73206857	0.0216056	0.89604
110775609	rs56128816	0.0216056	0.89604
110780612	rs7971568	0.0216056	0.89604
110809859	rs28665218	0.0181453	0.876238
110815922	rs28609096	0.0178613	0.613861
110816507	rs55913108	0.0216056	0.89604
110816835	rs73206868	0.0216056	0.89604
110826208	rs28569834	0.0229097	0.876238
110826209	rs28580853	0.0229097	0.876238
110826463	rs28670753	0.0229097	0.876238
110828058	rs28626965	0.0164447	0.618812
110829036	rs28555214	0.00544626	0.331683
110832027	rs34840178	0.0178613	0.613861
110843797	rs28764794	0.0164447	0.618812
110844189	rs28811332	0.00532258	0.29703
110857694	rs7976889	0.0164447	0.618812
110859101	rs11065636	0.00559253	0.292079
110859102	rs11065637	0.00559253	0.292079
110879226	rs12822385	0.00544626	0.331683
110879831	rs10774601	0.0178613	0.613861
110888857	rs3759384	0.0178613	0.613861
110894557	rs11065647	0.0164447	0.618812
110897202	rs10849896	0.027178	0.816832
110899913	rs73191806	0.0216056	0.89604
110900773	rs143560732	0.0216056	0.89604
110901326	rs9737712	0.0229097	0.876238
110901691	rs56273026	0.0216056	0.89604
110901758	rs12297709	0.0229097	0.876238
110902563	rs12579800	0.027178	0.816832
110907573	rs1968048	0.0178613	0.613861
110908254	rs12369492	0.0115119	0.173267
110909179	rs60439011	0.0216056	0.89604
110912582	rs12229280	0.027178	0.816832
110928448	rs61942600	0.0252381	0.10396
110929261	rs4766492	0.0164447	0.618812
110944299	rs61942603	0.0104374	0.178218
110950376	rs4766497	0.0178613	0.613861
110953220	rs148377820	0.0216056	0.89604
110961082	rs57837519	0.0229097	0.876238
110962939	rs7964931	0.0229097	0.876238
110963097	rs56188306	0.0216056	0.89604
110963608	rs145764900	0.0216056	0.89604
110967847	rs61582364	0.0216056	0.89604
110968119	rs59527539	0.0216056	0.89604
110978032	rs12311093	0.027542	0.831683
110985442	rs7312139	0.0216056	0.89604
110993791	rs4766500	0.0146795	0.628713
110999032	rs56123836	0.0216056	0.89604
111003457	rs58535454	0.0216056	0.89604
111006182	rs12306277	0.027542	0.831683
111017607	rs111612251	0.0216056	0.89604
111027361	rs56205958	0.0216056	0.89604
111031292	rs11065674	0.0216056	0.89604
111031847	rs9737665	0.0252626	0.891089
111045898	rs7966169	0.0216056	0.89604
111048047	rs61942626	0.032541	0.0693069
111054591	rs16940909	0.0252626	0.891089
111057896	rs61942627	0.032541	0.0693069
111070169	rs970228	0.0216056	0.89604
111081197	rs7953794	0.0243978	0.886139
111084540	rs7960705	0.0216056	0.89604
111085880	rs2055466	0.0216056	0.89604
111100627	rs73194012	0.0216056	0.89604
111106185	rs7955616	0.0216056	0.89604
111107470	rs16940935	0.0216056	0.89604
111108818	rs57320627	0.0216056	0.89604
111112098	rs59574270	0.019894	0.89604
111114942	rs871922	0.019894	0.89604
111120747	rs55738592	0.019894	0.89604
111121119	rs1018134	0.019894	0.89604
111121302	rs1018133	0.019894	0.89604
111123485	rs56117211	0.019894	0.89604
111126636	rs11829358	0.0194569	0.891089
111158161	rs1050587	0.0200886	0.89604
111162182	rs73194032	0.0200886	0.89604
111163204	rs34378671	0.0200886	0.89604
111164369	rs7960749	0.0200886	0.89604
111164408	rs7967408	0.0200886	0.89604
111164963	rs56339227	0.0200886	0.89604
111185391	rs9706102	0.0171081	0.886139
111188782	rs73194043	0.0171081	0.886139
111191665	rs73194046	0.0171081	0.886139
111191926	rs73194047	0.0171081	0.886139
111195158	rs9706438	0.0171081	0.886139
111196156	rs9300315	0.0171081	0.886139
111198309	rs12231451	0.0301257	0.361386
111198576	rs11830452	0.0171081	0.886139
111200634	rs73194050	0.0171081	0.886139
111204031	rs74869743	0.0171081	0.886139
111204880	rs111726825	0.0171081	0.886139
111207515	rs16940992	0.0214774	0.811881
111209799	rs112479207	0.0171081	0.886139
111219440	rs850518	0.0301257	0.361386
111229645	rs850517	0.0179577	0.410891
111232562	rs850514	0.0167964	0.435644
111237277	rs850512	0.0167964	0.435644
111239821	rs850511	0.0167964	0.435644
111240545	rs850510	0.0167964	0.435644
111242961	rs7963895	0.0167964	0.435644
111246092	rs10083024	0.0167964	0.435644
111246640	rs7974845	0.0167964	0.435644
111255027	rs7960825	0.00980743	0.39604
111272553	rs2188399	0.00980743	0.39604
111274756	rs6490098	0.0196221	0.376238
111275201	rs4766431	0.0196221	0.376238
111279341	rs876373	0.021702	0.371287
111280604	rs2238147	0.0163237	0.381188
111284360	NA	0.0159153	0.940594
111285298	rs2238148	0.000482837	0.658416
111285328	rs2299666	0.000425116	0.668317
111288436	rs11065732	0.000493937	0.648515
111288698	rs7973272	0.000493937	0.648515
111288843	rs10219717	0.000411171	0.658416
111290871	rs886132	0.000482837	0.658416
111292585	rs756838	0.000542243	0.69802
111293674	rs10774606	0.000482837	0.658416
111294520	rs11065733	0.000542243	0.69802
111296320	rs11065734	0.000732941	0.346535
111296332	rs4766432	0.000514547	0.693069
111298120	rs7294551	0.000514547	0.693069
111298204	rs7310350	0.000441984	0.658416
111310515	rs61940982	0.00924673	0.10396
111320472	rs11065743	0.001044	0.257426
111323939	rs7311323	0.00582784	0.633663
111324923	rs7303257	0.00582784	0.633663
111335752	rs11065755	0.0353385	0.148515
111344572	rs73195844	0.0155992	0.0742574
111345219	NA	0.00291852	0.019802
111349223	rs12231049	0.0650692	0.871287
111352254	rs34254113	0.000484712	0.232673
111352848	rs933296	0.0088896	0.292079
111353161	rs17192160	0.000484712	0.232673
111353762	rs61942999	0.0650692	0.871287
111354106	rs61943000	0.0650692	0.871287
111354700	rs12311834	0.0650692	0.871287
111355100	rs11065773	0.0562552	0.876238
111359712	rs4766517	0.0293667	0.381188
111360183	rs12321621	0.0293667	0.381188
111360290	rs12302980	0.0293667	0.381188
111361298	rs12828640	0.0293667	0.381188
111365043	rs6489835	0.000637373	0.514851
111365864	rs2339600	0.000615096	0.5
111365866	rs2339601	0.000615096	0.5
111365867	rs2339602	0.000615096	0.5
111365868	rs2339603	0.000615096	0.5
111366750	rs876312	0.000669468	0.509901
111366866	rs876311	0.000637373	0.514851
111368171	rs2007018	0.000669468	0.509901
111369401	rs7953254	0.000326423	0.529703
111370484	rs6489838	0.000326423	0.529703
111398098	rs12818548	0.000333903	0.529703
111399660	rs4766525	0.000333903	0.529703
111401316	rs4766526	0.000333903	0.529703
111413937	rs4766529	0.0643113	0.678218
111426615	rs7968960	0.135987	0.29703
111438001	NA	0.130754	0.89604
111451763	rs78887867	0.000899642	0.0693069
111490653	rs76643428	0.000528644	0.0742574
111495518	rs10849925	0.156701	0.331683
111504033	rs4378452	0.156701	0.331683
111522026	NA	0.114322	0.925743
111536822	rs1001484	0.097386	0.752475
111546165	rs10774613	0.11767	0.391089
111582630	NA	0.123492	0.945545
111587118	rs6489961	0.106829	0.811881
111590492	rs4766542	0.0990267	0.821782
111598202	rs756825	0.0739539	0.851485
111599838	rs11613181	0.0599577	0.841584
111600134	rs11065822	0.129897	0.316832
111602106	rs1985097	0.0993055	0.826733
111614736	rs6489979	0.127881	0.727723
111616207	rs916683	0.108653	0.811881
111619339	rs11065827	0.0982954	0.821782
111619440	rs11832104	0.0982954	0.821782
111622980	rs12578742	0.133712	0.792079
111623138	rs7959625	0.109904	0.816832
111631752	rs56059217	0.0995364	0.782178
111646519	rs7952972	0.158204	0.80198
111650780	rs10744769	0.117586	0.707921
111651949	rs3825398	0.104235	0.69802
111652522	rs3809288	0.117586	0.707921
111659074	rs4766556	0.120231	0.69802
111659096	rs10774615	0.120231	0.69802
111662578	rs10744770	0.147146	0.707921
111662885	rs10774616	0.150343	0.70297
111664404	rs3809286	0.153524	0.712871
111670682	rs4766451	0.150343	0.70297
111670774	rs7973104	0.142293	0.70297
111679214	rs886126	0.147146	0.707921
111684461	rs59214806	0.154645	0.688119
111690466	rs2097658	0.149082	0.69802
111690579	rs2078851	0.149082	0.69802
111691081	rs6490025	0.149082	0.69802
111698457	rs6490029	0.192857	0.683168
111699146	rs916682	0.189803	0.673267
111702646	rs2339718	0.154645	0.688119
111703313	rs2009170	0.154645	0.688119
111705893	rs3858704	0.195423	0.663366
111706877	rs4766566	0.201403	0.668317
111708458	rs1265564	0.243443	0.405941
111715197	rs1265565	0.211199	0.356436
111719060	rs6490042	0.204695	0.70297
111735537	rs933307	0.235618	0.688119
111735954	rs1344438	0.235618	0.688119
111739500	rs11065857	0.235618	0.688119
111741315	rs6490048	0.235618	0.688119
111742222	rs1362006	0.235618	0.688119
111746499	rs3843673	0.236015	0.683168
111746678	rs3847952	0.236015	0.683168
111773172	rs6490060	0.261589	0.683168
111773467	rs1965012	0.261589	0.683168
111773925	rs10774619	0.261589	0.683168
111778178	rs7297186	0.261589	0.683168
111780259	rs7978923	0.281195	0.658416
111783802	rs11065875	0.270033	0.693069
111784495	rs6490072	0.270033	0.693069
111788680	rs7978701	0.270033	0.693069
111791677	rs6490077	0.270033	0.693069
111797013	rs7961572	0.270033	0.693069
111799681	rs874286	0.270033	0.693069
111800059	rs10849938	0.270033	0.693069
111801951	rs1814246	0.270033	0.693069
111807499	rs933399	0.270033	0.693069
111814155	rs7398796	0.287429	0.658416
111818637	rs10849942	0.236832	0.727723
111818701	rs11065884	0.236832	0.727723
111833788	rs10774624	0.305474	0.465347
111844218	rs3742003	0.270335	0.737624
111864684	rs10849947	0.274416	0.732673
111865049	rs7310615	0.322278	0.450495
111871141	rs4766462	0.270335	0.737624
111875410	rs10849948	0.270335	0.737624
111878526	rs7296313	0.270335	0.737624
111882485	rs2238154	0.270335	0.737624
111884608	rs3184504	0.322278	0.450495
111893537	rs10849949	0.270335	0.737624
111895203	rs2301622	0.270335	0.737624
111901204	rs1557685	0.268862	0.732673
111904371	rs4766578	0.314901	0.460396
111910219	rs10774625	0.314901	0.460396
111910912	rs10849951	0.270335	0.737624
111920168	rs7976462	0.270335	0.737624
111926901	rs1029388	0.270335	0.737624
111930400	rs7138498	0.270335	0.737624
111932800	rs7137828	0.322278	0.450495
111943004	rs587914	0.270335	0.737624
111946435	rs614591	0.270335	0.737624
111949394	rs678436	0.331589	0.678218
111951850	rs628825	0.270335	0.737624
111973358	rs597808	0.316851	0.445545
111974823	rs619010	0.270335	0.737624
111976776	rs648997	0.312986	0.653465
111982813	rs629404	0.331589	0.678218
111993886	rs593226	0.331589	0.678218
112003383	rs616513	0.270335	0.737624
112007756	rs653178	0.314532	0.450495
112008242	rs650887	0.270335	0.737624
112014501	rs12816310	0.270335	0.737624
112023067	rs11065961	0.321049	0.683168
112029291	rs7953810	0.251759	0.712871
112036929	rs695872	0.251759	0.712871
112037000	rs695871	0.251759	0.712871
112038676	rs12810456	0.251759	0.712871
112044333	rs3809274	0.284723	0.762376
112047296	rs7484754	0.284723	0.762376
112047571	rs11065976	0.316908	0.658416
112059557	rs11065979	0.312228	0.420792
112072424	rs11065987	0.3109	0.40099
112083162	rs11065991	0.3109	0.40099
112096215	rs10744775	0.305824	0.683168
112099245	rs10774634	0.279611	0.767327
112103148	rs3742001	0.279611	0.767327
112123284	rs601663	0.316908	0.658416
112141233	rs642898	0.316908	0.658416
112141570	rs847892	0.329085	0.633663
112145100	rs610303	0.329085	0.633663
112146964	rs608848	0.316908	0.658416
112156745	rs11503168	0.316908	0.658416
112157262	rs688920	0.279611	0.767327
112164622	rs594570	0.279611	0.767327
112164715	rs634389	0.279611	0.767327
112166696	rs624716	0.279611	0.767327
112169652	rs668774	0.279611	0.767327
112175819	rs648300	0.316908	0.658416
112179471	rs4766897	0.280952	0.356436
112194976	rs737280	0.313	0.663366
112197837	rs7294578	0.313	0.663366
112198021	rs7133964	0.313	0.663366
112200150	rs2013002	0.306059	0.39604
112211833	rs2238151	0.329085	0.633663
112225927	rs10774637	0.272378	0.777228
112233018	rs10744777	0.329085	0.633663
112239872	rs10774638	0.272378	0.777228
112245170	rs11066028	0.313	0.663366
112246954	rs7296651	0.272378	0.777228
112249884	rs6489793	0.276216	0.772277
112256042	rs9971942	0.272378	0.777228
112258445	rs10774639	0.276216	0.772277
112260065	rs2106697	0.272378	0.777228
112271591	rs11066041	0.276216	0.772277
112273059	rs12315114	0.272378	0.777228
112273499	rs11513729	0.288403	0.40099
112277406	rs6489810	0.272378	0.777228
112281013	rs4767068	0.272378	0.777228
112283914	rs7137386	0.308872	0.668317
112285542	rs4346023	0.308872	0.668317
112286938	rs10849979	0.303239	0.663366
112292108	rs4767072	0.272378	0.777228
112292962	rs4767074	0.272378	0.777228
112295190	rs10774640	0.261652	0.782178
112310580	rs6489818	0.272378	0.777228
112312368	rs7309970	0.308872	0.668317
112319207	rs11066060	0.272378	0.777228
112326145	rs2269803	0.272378	0.777228
112328230	rs6489819	0.272378	0.777228
112328503	rs6489820	0.272378	0.777228
112333660	rs4766705	0.272378	0.777228
112344756	rs12426493	0.272378	0.777228
112350403	rs11066079	0.261659	0.782178
112351854	rs61670030	0.272378	0.777228
112355949	rs11066085	0.314769	0.633663
112365523	rs11066090	0.272378	0.777228
112375308	rs2285695	0.272378	0.777228
112376297	rs3752632	0.272378	0.777228
112385665	rs9788231	0.272378	0.777228
112398910	rs10849990	0.272378	0.777228
112399454	rs7970920	0.272378	0.777228
112402717	rs7315950	0.272378	0.777228
112404838	rs9630276	0.272378	0.777228
112418146	rs2339907	0.301034	0.673267
112418918	rs2106956	0.272378	0.777228
112425746	rs4767264	0.272378	0.777228
112430346	rs7300252	0.308872	0.668317
112436533	rs10735077	0.272378	0.777228
112437514	rs7307862	0.249061	0.851485
112438046	rs7308587	0.249061	0.851485
112440731	rs4767284	0.308872	0.668317
112441089	rs7306804	0.272378	0.777228
112446493	rs1967628	0.249061	0.851485
112479544	rs10849995	0.249061	0.851485
112486818	rs17696736	0.301073	0.410891
112493067	rs4766764	0.249061	0.851485
112501766	rs7978068	0.272378	0.777228
112502438	rs7314282	0.308872	0.668317
112505182	rs7972112	0.272378	0.777228
112507802	rs7977861	0.249061	0.851485
112508699	rs10849998	0.249061	0.851485
112509060	rs11066146	0.249061	0.851485
112510404	rs7298532	0.308872	0.668317
112515077	rs6489825	0.308872	0.668317
112517210	rs7311641	0.249061	0.851485
112517642	rs1980364	0.249061	0.851485
112520883	rs2339973	0.308872	0.668317
112521448	rs4767364	0.302509	0.663366
112525073	rs7304572	0.272378	0.777228
112539516	rs10774649	0.308872	0.668317
112542651	NA	0.0884092	0.930693
112553052	rs12424583	0.249061	0.851485
112560281	rs7132403	0.249061	0.851485
112561047	rs11066174	0.249061	0.851485
112565307	rs60545071	0.239191	0.856436
112571169	rs10850003	0.263854	0.782178
112581259	rs6489828	0.263854	0.782178
112582401	rs6489829	0.239191	0.856436
112591686	rs17630235	0.311905	0.391089
112610714	rs11066188	0.297568	0.391089
112612153	rs6489832	0.239191	0.856436
112615782	rs2037745	0.239191	0.856436
112616431	rs10850007	0.239191	0.856436
112618469	rs7979255	0.239191	0.856436
112619515	rs7958070	0.239191	0.856436
112624846	rs2339942	0.239191	0.856436
112632149	rs2106972	0.239191	0.856436
112648981	rs10161225	0.306014	0.673267
112650058	rs10850014	0.239191	0.856436
112650707	rs10850015	0.239191	0.856436
112652006	rs11066195	0.239191	0.856436
112655122	rs11066196	0.214492	0.846535
112655948	rs7295628	0.303464	0.668317
112657656	rs3741994	0.239191	0.856436
112667675	rs1005902	0.306014	0.673267
112668343	rs4767522	0.239191	0.856436
112670093	rs1985679	0.239191	0.856436
112675133	rs11066207	0.239191	0.856436
112682276	rs7966422	0.306014	0.673267
112684221	rs7953257	0.276975	0.405941
112699540	rs2285810	0.306014	0.673267
112701191	rs9805104	0.239191	0.856436
112708331	rs10850023	0.239191	0.856436
112717920	rs7977534	0.306014	0.673267
112718510	rs10850024	0.306014	0.673267
112738833	rs7962502	0.239191	0.856436
112744634	rs1989949	0.239191	0.856436
112749061	rs11066254	0.239191	0.856436
112753321	rs7295450	0.239191	0.856436
112760474	rs11066257	0.239191	0.856436
112771063	rs10850031	0.306014	0.673267
112777097	rs1468252	0.239191	0.856436
112777433	rs1468251	0.239191	0.856436
112785571	rs10850033	0.239191	0.856436
112790648	rs7979545	0.306014	0.673267
112792584	rs7956154	0.239191	0.856436
112795744	rs7978523	0.306014	0.673267
112801608	rs7970939	0.306014	0.673267
112805165	rs11066276	0.239191	0.856436
112809426	rs6489840	0.239191	0.856436
112809851	rs6489841	0.239191	0.856436
112813415	rs7959696	0.269791	0.782178
112817847	rs7311681	0.269791	0.782178
112835334	rs10850036	0.306014	0.673267
112840766	rs11066283	0.291814	0.410891
112842275	rs11066284	0.269791	0.782178
112843998	rs2233861	0.269791	0.782178
112848570	rs3759377	0.308032	0.668317
112849899	rs7300285	0.318818	0.633663
112865800	rs7977332	0.239191	0.856436
112871372	rs11066301	0.295293	0.410891
112877600	rs1966343	0.283542	0.668317
112881342	rs1966342	0.239191	0.856436
112883476	rs11066309	0.302838	0.40099
112890776	rs2301756	0.239191	0.856436
112906415	rs11066320	0.295293	0.410891
112918252	rs2107205	0.225486	0.866337
112918290	rs2158292	0.225486	0.866337
112933535	rs7313360	0.225486	0.866337
112935553	rs7958372	0.225486	0.866337
112941571	rs7953150	0.297933	0.673267
112943197	rs2051801	0.297933	0.673267
112961739	rs4767877	0.236344	0.861386
112966923	rs2384001	0.236344	0.861386
112968606	rs757268	0.236344	0.861386
112972732	rs7308003	0.227546	0.861386
112981525	rs56195278	0.239031	0.856436
112981571	rs739787	0.239031	0.856436
112985328	rs741334	0.293546	0.663366
112986885	rs7295571	0.227546	0.861386
112991452	rs10850057	0.213038	0.861386
112992377	rs3858706	0.22796	0.737624
113001214	rs726660	0.22796	0.737624
113007602	rs7974266	0.230864	0.653465
113008333	rs1544656	0.218072	0.742574
113024793	rs12580178	0.203958	0.638614
113025581	rs66729304	0.0606492	0.866337
113031474	rs233722	0.0131082	0.450495
113039440	rs233717	0.0580773	0.69802
113043946	rs233715	0.0417247	0.712871
113055920	rs233710	0.0382634	0.648515
113066216	rs2541038	0.0371734	0.643564
113066896	rs35781089	0.0371734	0.643564
113068771	rs36030379	0.0371734	0.643564
113075409	rs11066365	0.0371734	0.643564
113075995	rs11066366	0.0371734	0.643564
113082831	rs232918	0.0371734	0.643564
113089641	rs232921	0.0344753	0.638614
113112280	rs232927	0.0229712	0.638614
113112650	rs232928	0.0187847	0.628713
113128754	rs6489851	0.00972137	0.871287
113132455	rs139104881	0.0126708	0.663366
113135531	rs2384049	0.11214	0.306931
113135578	rs2384050	0.00942955	0.668317
113137531	rs4766992	0.0107775	0.663366
113137572	rs2891403	0.104831	0.311881
113140328	rs12423311	0.00942955	0.668317
113143450	rs4766993	0.00942955	0.668317
113147471	rs66699343	0.00942955	0.668317
113151312	rs2107111	0.0107775	0.663366
113151824	rs2891404	0.00942955	0.668317
113152206	rs10400584	0.00942955	0.668317
113152587	rs4766995	0.00942955	0.668317
113161438	rs4766997	0.0159623	0.727723
113163656	rs77566919	0.0844158	0.331683
113163660	rs79473078	0.0844158	0.331683
113163661	rs74809825	0.0844158	0.331683
113168574	rs4767001	0.0851761	0.321782
113183486	rs10850076	0.0851761	0.321782
113185030	rs739743	0.0592581	0.326733
113187354	rs1024467	0.0587322	0.331683
113190029	rs1011966	0.073551	0.316832
113195605	rs2384032	0.0745487	0.311881
113196915	rs3803063	0.0745487	0.311881
113196920	rs3803062	0.0745487	0.311881
113198316	rs4767005	0.0745487	0.311881
113202553	rs886349	0.0745487	0.311881
113206306	rs2189272	0.0745487	0.311881
113214715	rs7133824	0.018271	0.777228
113217031	rs10774660	0.0148122	0.792079
113218868	rs11066412	0.0840241	0.282178
113218958	rs10774662	0.0148122	0.792079
113222700	rs3825203	0.029368	0.881188
113224967	rs4766654	0.0548825	0.886139
113227474	rs7136251	0.0208254	0.881188
113229721	rs1078399	0.0260241	0.871287
113235274	rs976702	0.0283027	0.351485
113237134	rs4766655	0.0485912	0.876238
113238026	rs7976649	0.0485912	0.876238
113238254	rs4766656	0.0485912	0.876238
113238728	rs1156817	0.0485912	0.876238
113254140	rs4767012	0.0352153	0.886139
113254367	rs12581068	0.034776	0.905941
113259331	rs739834	0.0169609	0.871287
113263878	rs10774664	0.00126228	0.331683
113263909	rs11066427	0.0346928	0.742574
113275063	rs74980798	0.00373932	0.0940594
113277562	rs7301172	0.00236514	0.608911
113278724	rs1029487	0.00313261	0.613861
113280485	rs7953081	0.00313261	0.613861
113297695	rs11066435	0.00513637	0.0792079
113300769	rs3948714	0.00430484	0.60396
113308507	rs10850087	0.00430484	0.60396
113309189	rs2384069	0.00430484	0.60396
113313470	rs2891411	0.00350711	0.608911
113319142	rs886478	0.00170102	0.59901
113321011	NA	0.000294724	0.0148515
113323067	rs10850089	0.00249983	0.594059
113324279	rs2189587	0.00122497	0.59901
113324370	rs2189586	0.00196913	0.589109
113324731	rs61390774	0.00182384	0.594059
113325083	rs7958358	0.00181429	0.60396
113325460	rs7979186	0.00469141	0.579208
113327018	rs7966149	0.00340187	0.584158
113328512	rs10744784	0.00226151	0.59901
113331453	rs11612480	0.00469141	0.579208
113335731	rs2240191	0.000900967	0.792079
113341598	rs7965538	0.0012743	0.19802
113342598	rs1557865	0.00196964	0.178218
113343375	rs2158390	0.0012743	0.19802
113343563	rs2107417	0.0012743	0.19802
113344146	rs1015542	0.00129488	0.193069
113345167	rs7956880	0.00129488	0.193069
113348870	rs1131454	0.000911986	0.549505
113350105	rs75344264	0.000513301	0.188119
113356035	rs60623134	0.00501634	0.138614
113366882	rs7135579	0.00674074	0.133663
113370427	rs1154970	0.000395072	0.608911
113378835	rs10850102	0.000594383	0.188119
113385000	rs10850103	0.00279013	0.30198
113386950	rs2285932	0.0029557	0.306931
113394019	rs77182671	0.0029557	0.306931
113398361	rs7953034	0.00251776	0.861386
113402899	rs4767044	0.00291915	0.30198
113405152	NA	0.000759289	0.0247525
113405181	rs1557866	0.0029557	0.306931
113406196	rs3937434	0.0029557	0.306931
113406460	rs2016831	0.0029557	0.306931
113406945	rs757405	0.0029557	0.306931
113408208	rs2010604	0.0029557	0.306931
113409413	rs4767045	0.0029557	0.306931
113410316	rs10744791	0.0029557	0.306931
113418899	rs1298301	0.000354083	0.153465
113427626	rs1296372	0.00378586	0.306931
113429102	rs757402	0.00349789	0.311881
113429468	rs757401	0.00349789	0.311881
113430940	rs1293761	0.00378586	0.306931
113434518	rs1635142	0.00378586	0.306931
113435109	rs1293757	0.00378586	0.306931
113435293	rs1293756	0.00378586	0.306931
113435450	rs1293755	0.00378586	0.306931
113437706	rs1293753	0.00401974	0.30198
113437814	rs1293752	0.00401543	0.29703
113439622	rs2525848	0.00401543	0.29703
113439881	rs1296061	0.00401543	0.29703
113442257	rs1293749	0.00378957	0.30198
113443222	rs2013593	0.00329646	0.311881
113444024	rs1293748	0.00378957	0.30198
113450200	rs1297597	0.00951793	0.371287
113450599	rs1293742	0.00951793	0.371287
113457925	rs1635133	0.0181102	0.732673
113459168	rs2464287	0.011309	0.366337
113459291	rs2428629	0.011309	0.366337
113463665	rs1293781	0.00951793	0.371287
113465611	rs1732773	0.011309	0.366337
113469471	rs1635148	0.0106972	0.752475
113469668	rs1732782	0.0106972	0.752475
113470756	rs71465875	0.0106972	0.752475
113470850	rs61941359	0.0106972	0.752475
113470919	rs12227562	0.00270436	0.0445545
113471125	rs2158392	0.011309	0.366337
113471619	rs1732780	0.00928602	0.371287
113472014	rs2525853	0.011309	0.366337
113473446	rs1293738	0.00928602	0.371287
113474299	rs968739	0.00951793	0.371287
113485169	rs73205270	0.00362838	0.287129
113486541	rs11614869	0.00485653	0.277228
113489410	rs11612707	0.00412742	0.282178
113499791	rs68176148	0.00661501	0.207921
113501128	rs34859653	0.00661501	0.207921
113501433	rs12822441	0.00661501	0.207921
113501544	rs35096714	0.00768221	0.212871
113512945	rs10850127	0.00752106	0.321782
113516445	rs12817870	0.00364159	0.237624
113526284	rs1619738	0.0110711	0.767327
113528588	rs1674091	0.00716954	0.782178
113528824	rs1732794	0.00767418	0.787129
113531305	rs1674095	0.00690694	0.792079
113533050	rs2243397	0.00767418	0.787129
113533124	rs2243396	0.00767418	0.787129
113533346	rs2701622	0.00767418	0.787129
113535967	rs1732797	0.00767418	0.787129
113536196	rs1674096	0.00767418	0.787129
113536593	rs1674097	0.00767418	0.787129
113539376	rs1674100	0.007443	0.80198
113540273	rs2701621	0.00767418	0.787129
113540400	rs2256465	0.00767418	0.787129
113541940	rs1613480	0.00767418	0.787129
113542517	rs2701620	0.00767418	0.787129
113544067	rs1613022	0.00767418	0.787129
113544189	rs1613990	0.00767418	0.787129
113544874	rs2468355	0.00767418	0.787129
113545393	rs736285	0.00767418	0.787129
113570044	rs71465882	0.0342595	0.905941
113572166	rs3782881	0.0342595	0.905941
113574104	rs7975596	0.0342595	0.905941
113587030	rs59062775	0.0468157	0.925743
113587242	rs61941403	0.0468157	0.925743
113588131	rs7959803	0.0468157	0.925743
113589134	rs61941406	0.0422819	0.930693
113591939	rs7307978	0.0359964	0.925743
113598684	rs61941432	0.0359964	0.925743
113599502	rs2290767	0.0359964	0.925743
113599866	rs61941433	0.0359964	0.925743
113600903	rs61941434	0.0359964	0.925743
113602897	rs76946985	0.0359964	0.925743
113604169	rs7314001	0.0359964	0.925743
113605151	rs73208719	0.0359964	0.925743
113607823	rs2305902	0.0359964	0.925743
113613279	rs61941438	0.0359964	0.925743
113613856	rs55997709	0.0359964	0.925743
113614824	rs2305899	0.0359964	0.925743
113618468	rs7303491	0.0326418	0.930693
113619003	rs73208725	0.0326418	0.930693
113623241	rs2290766	0.0326418	0.930693
113623559	rs11544008	0.0326418	0.930693
113628091	rs61941447	0.0326418	0.930693
113628749	rs61941448	0.0326418	0.930693
113636265	rs61941452	0.0326418	0.930693
113637443	rs7970839	0.0326418	0.930693
113637584	rs7970993	0.0326418	0.930693
113639805	rs7298260	0.0326418	0.930693
113642749	rs60005892	0.0326418	0.930693
113643432	rs7312205	0.0326418	0.930693
113643436	rs7308951	0.0326418	0.930693
113644211	rs61943562	0.0326418	0.930693
113646905	rs61943564	0.0326418	0.930693
113649819	rs7342367	0.0326418	0.930693
113659260	rs7297130	0.0326418	0.930693
113659752	rs7297749	0.0326418	0.930693
113661883	rs16942628	0.0326418	0.930693
113661898	rs16942632	0.0326418	0.930693
113665002	rs7138630	0.0326418	0.930693
113675317	rs61943590	0.0326418	0.930693
113677451	rs7974974	0.0326418	0.930693
113678791	rs61943593	0.0326418	0.930693
113680547	rs61943594	0.0326418	0.930693
113681167	rs77458805	0.0326418	0.930693
113681599	rs73192820	0.0326418	0.930693
113686593	rs73192822	0.0326418	0.930693
113687789	rs61943596	0.0326418	0.930693
113690396	rs73192824	0.0326418	0.930693
113690599	rs16942672	0.0326418	0.930693
113696069	rs61943601	0.0326418	0.930693
113696196	rs4581495	0.0326418	0.930693
113700738	rs61943604	0.0326418	0.930693
113705962	rs7135901	0.0326418	0.930693
113708827	rs7300258	0.0326418	0.930693
113708828	rs7314153	0.0326418	0.930693
113710704	rs2303618	0.0326418	0.930693
113711264	rs2303617	0.0326418	0.930693
113713126	rs61943615	0.0326418	0.930693
113713293	rs61943617	0.0326418	0.930693
113713583	rs61943618	0.0326418	0.930693
113715251	rs7955036	0.0148758	0.80198
113724945	rs2241544	0.0148758	0.80198
113728988	rs12298653	0.0402657	0.925743
113735742	rs2288365	0.0153311	0.782178
113738678	rs7958468	0.0153311	0.782178
113744120	rs3751263	0.0153311	0.782178
113744743	rs11833431	0.0153311	0.782178
113752926	rs3764035	0.0170686	0.777228
113753886	rs113594331	0.0116593	0.821782
113756070	rs56288767	0.0116593	0.821782
113756706	rs2288364	0.0112579	0.831683
113759618	rs4271426	0.00948344	0.826733
113763287	rs7966872	0.0068701	0.836634
113769762	rs7962389	0.0068701	0.836634
113782128	rs73194886	0.00553766	0.831683
113785144	rs73430140	0.00902504	0.90099
113785174	rs78555013	0.00902504	0.90099
113789339	NA	0.0339543	0.935644
113790731	rs74734026	0.0223835	0.925743
113790796	rs78082911	0.0223835	0.925743
113793960	NA	0.0277525	0.945545
113796856	NA	0.0203172	0.940594
113796871	NA	0.0277525	0.945545
113798405	NA	0.0277525	0.945545
113798712	NA	0.0277525	0.945545
113800828	NA	0.0277525	0.945545
113805613	NA	0.0693336	0.940594
113807039	rs12146787	0.0033281	0.0841584
113810108	NA	0.0277525	0.945545
113828356	rs112788546	0.0033281	0.0841584
113848323	rs111711423	0.00336437	0.0792079
113855535	rs11066559	0.00796695	0.049505
113919520	rs113342325	0.000526451	0.128713
113929129	rs4499049	0.0076888	0.920792
113958452	rs7955152	0.000124598	0.653465
113962285	rs4578435	0.0144609	0.826733
113962476	rs7306283	0.00355744	0.831683
113963736	rs1895983	0.00358233	0.589109
113964164	rs10774698	0.00239503	0.579208
113969484	rs4766688	0.00208679	0.752475
113971182	rs2098923	0.00208679	0.752475
113975009	rs4767092	0.00225956	0.747525
113975141	rs933876	0.000976074	0.50495
113976367	rs2098922	0.000976074	0.50495
113976704	rs2081586	0.00225956	0.747525
113978516	rs10850148	0.00513314	0.589109
113978979	rs1895980	0.00225956	0.747525
113979530	rs1895979	0.00112162	0.5
113980152	rs4767095	0.00225956	0.747525
113980981	rs10850150	0.00225956	0.747525
113981562	rs7488558	0.00225956	0.747525
113981870	rs10744797	0.00311705	0.767327
113990137	rs79943660	0.00894065	0.891089
113993564	rs73201017	0.00894065	0.891089
113994284	rs73201019	0.00894065	0.891089
114000823	NA	0.00181502	0.0346535
114008741	rs11066607	0.00300076	0.861386
114010837	rs11066609	0.00300076	0.861386
114014227	rs57964116	0.000391543	0.5
114020489	rs16942880	0.00147799	0.871287
114021486	rs76107616	0.00147799	0.871287
114022763	rs113568157	0.00159942	0.866337
114022840	NA	0.000246323	0.019802
114023978	rs563235279	0.00120539	0.856436
114025544	rs7316904	0.00289878	0.940594
114026336	rs2384270	0.00056047	0.485149
114030141	rs79826718	0.00399565	0.945545
114030419	rs1426442	0.000150544	0.252475
114031286	rs10850171	0.000150544	0.252475
114031989	rs10735080	0.000150544	0.252475
114034764	rs10850173	0.000166797	0.653465
114035654	rs11066624	0.000936902	0.252475
114035983	rs1469315	0.000150544	0.252475
114036027	rs1469314	0.000150544	0.252475
114036471	rs933874	0.000936902	0.252475
114036916	rs7296661	0.000166797	0.653465
114037161	rs933873	0.000936902	0.252475
114037873	rs1426447	0.000150544	0.252475
114038505	rs7304846	0.000166797	0.653465
114038860	rs2081585	0.000936902	0.252475
114039438	rs10850178	0.000166797	0.653465
114039833	rs933872	0.000166797	0.653465
114040176	rs933871	0.000166797	0.653465
114045459	rs11066635	0.000150544	0.252475
114045605	rs61930527	0.000936902	0.252475
114046354	rs4767107	0.000803051	0.50495
114047074	rs11066637	0.000820712	0.5
114053496	rs10850180	0.00189647	0.777228
114053645	rs7959436	0.00149918	0.648515
114054003	rs2194981	0.00160943	0.608911
114054041	rs1426439	0.00212777	0.772277
114055704	rs9989049	0.00161994	0.633663
114055788	rs4144712	0.00161994	0.633663
114056287	rs10850181	0.00161994	0.633663
114061955	rs12317812	0.00161994	0.633663
114064530	rs1895976	0.00161994	0.633663
114064977	rs10850184	0.00161994	0.633663
114081981	rs7136509	0.00204182	0.80198
114082212	rs1426440	0.00204182	0.80198
114083592	rs7307232	0.00204182	0.80198
114085798	rs7952757	0.00163113	0.638614
114085922	rs6489911	0.00174214	0.806931
114087755	rs4766692	0.00207705	0.846535
114087788	rs4767109	0.00207705	0.846535
114089233	rs678941	0.00207705	0.846535
114093934	rs7962976	0.00145989	0.826733
114094817	rs897536	0.00145989	0.826733
114095710	rs16943008	0.00145989	0.826733
114095954	rs16943010	0.00145989	0.826733
114097168	rs249064	0.00204453	0.79703
114098124	rs249067	0.00204453	0.79703
114099717	rs640066	0.00204453	0.79703
114099902	rs640959	0.00204453	0.79703
114099951	rs641021	0.00204453	0.79703
114100348	rs494187	0.00204453	0.79703
114104782	rs606364	0.00201163	0.579208
114104975	rs607234	0.00201163	0.579208
114105006	rs607606	0.00201163	0.579208
114106177	rs565559	0.00201163	0.579208
114107238	rs1265471	0.00201163	0.579208
114108399	rs535258	0.00201163	0.579208
114108745	rs681886	0.00201163	0.579208
114109154	rs683716	0.00201163	0.579208
114110389	rs475270	0.00201163	0.579208
114112295	rs249051	0.00231468	0.415842
114114550	rs249052	0.00221301	0.564356
114115249	rs249055	0.00258157	0.40099
114116883	rs529110	0.0022139	0.559406
114120591	rs7967203	0.00171697	0.722772
114122328	rs12309835	0.00185605	0.717822
114123722	rs7307263	0.00206574	0.554455
114124113	rs11066684	0.00246973	0.386139
114124115	rs12818614	0.00196672	0.425743
114130664	rs113456913	0.00183827	0.331683
114132961	rs11608928	0.00183827	0.331683
114135624	rs73203052	0.000381065	0.247525
114135799	rs10774711	0.0014204	0.579208
114136467	rs4767115	0.00150139	0.574257
114136476	rs4767116	0.00150139	0.574257
114136946	rs7964125	0.00188342	0.321782
114137797	rs7978617	0.00106667	0.648515
114138305	rs2384312	0.00106667	0.648515
114140619	rs994942	0.00137613	0.514851
114140841	rs994943	0.00104639	0.183168
114142494	rs730321	0.00137613	0.514851
114146842	rs73203059	0.000407794	0.267327
114148409	rs73203060	0.000407794	0.267327
114148719	rs73203061	0.000407794	0.267327
114149105	rs73203063	0.000407794	0.267327
114150474	rs12317600	0.00137613	0.514851
114152696	rs55947413	0.00133066	0.0792079
114154258	rs73203067	0.000426791	0.292079
114155576	rs73203068	0.00133066	0.0792079
114161335	rs7295769	0.00163077	0.79703
114167139	rs73203072	0.000559165	0.544554
114169588	NA	0.00171779	0.0445545
114174853	rs73203080	0.000422259	0.277228
114185866	rs336262	0.00742244	0.910891
114186243	rs336263	0.00742244	0.910891
114189961	rs4767120	0.000423942	0.648515
114191252	rs336270	0.00742244	0.910891
114191494	rs336271	0.00742244	0.910891
114191609	rs10774713	0.000545898	0.643564
114192538	rs2698259	0.000445527	0.618812
114193051	rs2698260	0.000970718	0.722772
114193363	NA	0.000216928	0.039604
114197243	rs11066726	0.0073146	0.876238
114199686	rs7975539	0.00143443	0.663366
114204613	rs12230559	0.00629652	0.915842
114204701	rs73390865	0.000376064	0.173267
114204859	rs12227022	0.00629652	0.915842
114208353	rs11612078	0.000463484	0.148515
114210254	NA	0.00670343	0.940594
114220554	NA	0.00670343	0.940594
114224791	rs7963085	0.00119898	0.440594
114224901	rs76400270	0.00339615	0.925743
114225054	rs58783299	0.00339615	0.925743
114225055	rs79550904	0.00339615	0.925743
114225208	rs11066738	0.000206805	0.316832
114226104	rs7399114	0.000206805	0.316832
114226401	rs4767126	0.00339615	0.925743
114227151	rs77684655	0.00339615	0.925743
114234969	rs55933757	0.000117105	0.168317
114235271	rs16943230	0.000117105	0.168317
114237194	NA	0.00487115	0.0148515
114238048	NA	0.00487115	0.0148515
114248191	rs12816806	0.00239728	0.391089
114251342	rs4767133	0.00319144	0.643564
114255322	rs12369142	0.00111151	0.237624
114256652	rs10744801	0.00250611	0.232673
114260606	rs12303721	0.00212145	0.237624
114261767	NA	0.00251001	0.0346535
114262406	rs3782423	0.00145332	0.39604
114262408	rs11066774	0.00212145	0.237624
114262586	rs10850218	0.00250611	0.232673
114263191	rs61930702	0.00145332	0.39604
114264827	rs11066776	0.00146232	0.391089
114265139	rs73393034	0.00222565	0.183168
114270529	rs7974227	0.00230063	0.168317
114271630	rs11066779	0.00128657	0.19802
114271720	rs4767140	0.00500543	0.920792
114271875	rs10431375	0.00153051	0.381188
114274347	rs964400	0.00500543	0.920792
114274432	rs61930703	0.00153359	0.386139
114275242	rs7958163	0.00217839	0.732673
114275429	rs17397379	0.00216606	0.19802
114275647	rs7137802	0.00151036	0.267327
114278242	rs941315	0.00228241	0.326733
114280060	rs10850220	0.00194016	0.193069
114282496	rs2075387	0.00228241	0.326733
114290718	rs3782434	0.00232807	0.306931
114291749	rs6489924	0.00228241	0.326733
114297420	rs4767149	0.00739537	0.79703
114297697	rs10850227	0.00251138	0.608911
114297975	rs12297870	0.00228241	0.326733
114298444	rs4767150	0.0029566	0.584158
114298624	rs11066792	0.00214663	0.311881
114301910	rs11066794	0.00228241	0.326733
114301950	rs11066796	0.00347998	0.584158
114307999	rs4767153	0.00270793	0.579208
114308801	rs2059597	0.00270793	0.579208
114313016	rs3782447	0.00291854	0.569307
114315121	rs4767154	0.00739537	0.79703
114319498	rs11066801	0.00251139	0.257426
114319754	rs12579950	0.00251139	0.257426
114324229	rs7307094	0.00251139	0.257426
114326583	rs1014942	0.00333085	0.420792
114327480	rs199731854	0.00250918	0.252475
114328380	rs11066805	0.0053285	0.737624
114328418	rs11066806	0.00271167	0.252475
114328548	rs1005444	0.00333085	0.420792
114333607	rs10850236	0.0053285	0.737624
114335008	NA	0.00161705	0.0346535
114339308	rs116963192	0.00216568	0.049505
114342795	rs1466332	0.00747576	0.425743
114343794	rs2125440	0.00568636	0.420792
114345118	rs1975835	0.00281656	0.465347
114349337	rs6489927	0.00191818	0.485149
114349718	rs11066811	0.0031064	0.351485
114349771	rs7962824	0.00292678	0.361386
114354569	rs7307365	0.00191818	0.485149
114355251	rs11066812	0.00141606	0.0841584
114357801	rs7973686	0.00292678	0.361386
114359663	NA	0.00161705	0.0346535
114360316	rs10850238	0.00292678	0.361386
114362207	rs11066815	0.00292678	0.361386
114362699	rs10774723	0.00292678	0.361386
114362803	rs10774724	0.00312234	0.356436
114362806	rs7975250	0.00173434	0.49505
114366289	rs2384345	0.00271681	0.366337
114368096	rs10774726	0.00292678	0.361386
114377885	rs2290790	0.00292678	0.361386
114381222	rs4767172	0.00304151	0.356436
114382420	rs1110721	0.00304151	0.356436
114382432	rs4766707	0.00304151	0.356436
114382635	rs6489929	0.00304151	0.356436
114384952	rs3782460	0.00292678	0.361386
114388160	rs2290797	0.00241697	0.445545
114388301	rs3816579	0.00357175	0.841584
114390015	rs3816580	0.00304151	0.356436
114392680	rs10774728	0.00292678	0.361386
114392732	rs10850254	0.00185929	0.123762
114393028	rs1037747	0.00159856	0.331683
114395571	rs2290786	0.00304151	0.356436
114396345	rs73401076	0.00498511	0.836634
114396631	rs3825210	0.00498511	0.836634
114398872	rs12366959	0.00204301	0.193069
114401666	rs34630358	0.00204301	0.193069
114401696	rs16943519	0.0241352	0.915842
114401760	rs73210919	0.003466	0.0544554
114401881	rs11614025	0.00304151	0.356436
114402567	rs7980795	0.00146834	0.331683
114406845	rs148538548	0.00271364	0.0544554
114408276	rs4766709	0.00118277	0.336634
114417462	rs7132296	0.00153475	0.722772
114426374	rs1806970	0.00269282	0.742574
114426965	rs10850258	0.00269282	0.742574
114427009	rs10850259	0.00269282	0.742574
114429507	rs964306	0.00269282	0.742574
114430154	rs11066869	0.00269282	0.742574
114430678	rs9668014	0.00269282	0.742574
114430679	rs9668131	0.00269282	0.742574
114435061	rs7979732	0.00273377	0.707921
114436089	rs10850261	0.00273377	0.707921
114438282	rs2004165	0.00220332	0.0693069
114438482	rs11066880	0.00306627	0.70297
114438761	rs10850263	0.00273377	0.707921
114440574	rs9669038	0.00273377	0.707921
114441015	rs11066888	0.00273377	0.707921
114444215	rs10774729	0.00355875	0.69802
114477081	rs10850268	0.00562264	0.891089
114478452	rs1003148	0.00411053	0.574257
114479737	rs7295817	0.00411053	0.574257
114483165	rs3847825	0.00294754	0.60396
114483427	rs7301304	0.0119751	0.79703
114483883	rs3847826	0.00411053	0.574257
114484640	rs890693	0.00355769	0.653465
114486474	rs11834605	0.00868294	0.826733
114486626	rs11066907	0.00868294	0.826733
114487007	rs4767185	0.00398215	0.579208
114487020	rs11615214	0.00382809	0.594059
114488668	rs7958635	0.00432767	0.60396
114489943	rs7358632	0.0048217	0.40099
114491059	rs4767186	0.0048217	0.40099
114491386	rs78670711	0.00244355	0.0841584
114492267	rs741644	0.0048217	0.40099
114493463	rs1863866	0.0048217	0.40099
114494857	rs10744805	0.0048217	0.40099
114494959	rs10774732	0.00426122	0.410891
114504221	rs11066924	0.00373852	0.693069
114507193	rs7962452	0.00509918	0.39604
114507460	rs7952948	0.00509918	0.39604
114509865	rs12580499	0.00346812	0.69802
114511521	rs4767200	0.0052612	0.381188
114515522	rs7953999	0.00509918	0.39604
114515550	rs7969371	0.0052612	0.381188
114516809	rs4140704	0.00485238	0.40099
114523195	rs9795975	0.00509918	0.39604
114524221	rs1458704	0.00509918	0.39604
114524662	rs1380007	0.00509918	0.39604
114525655	rs4767209	0.00509918	0.39604
114525839	rs10735082	0.00509918	0.39604
114539496	rs113233461	0.00452201	0.881188
114540631	rs975367	0.00388376	0.207921
114543717	rs12314948	0.0136161	0.915842
114549145	rs12422279	0.00388376	0.207921
114549150	rs12426150	0.00388376	0.207921
114549194	rs1075177	0.00994556	0.792079
114550266	rs12319619	0.0111702	0.90099
114553781	rs12297105	0.0136161	0.915842
114556438	rs1560002	0.00948321	0.757426
114562443	rs1920589	0.00388376	0.207921
114563478	rs10850277	0.00304619	0.455446
114563504	rs61930838	0.00388376	0.207921
114565591	rs11066957	0.00921338	0.925743
114566341	rs61930840	0.00416589	0.20297
114569487	rs763824	0.00477615	0.29703
114573790	rs1001562	0.00477615	0.29703
114575334	rs2114866	0.00477615	0.29703
114575477	rs10492333	0.00274471	0.133663
114577640	rs10850280	0.00570076	0.668317
114580076	rs7305509	0.00467481	0.292079
114585237	rs1920582	0.00755762	0.544554
114588278	rs4767227	0.00755762	0.544554
114589029	rs7975369	0.00671169	0.524752
114595539	rs7298436	0.00795926	0.509901
114599227	rs4767229	0.00795926	0.509901
114599261	rs4767230	0.00444021	0.30198
114599613	rs4767231	0.00444021	0.30198
114599963	rs10744810	0.00795926	0.509901
114600872	rs1920579	0.00795926	0.509901
114605881	rs1025258	0.00477615	0.29703
114607299	rs759926	0.00424439	0.311881
114610267	rs117324677	0.00186709	0.0594059
114613862	rs2042861	0.00204693	0.272277
114615401	rs7967885	0.00212143	0.306931
114617508	rs2042862	0.00281837	0.569307
114620351	rs7297089	0.00315496	0.564356
114621065	rs7294755	0.0104535	0.841584
114633742	rs12422413	0.00255308	0.133663
114634019	rs10774738	0.0020373	0.366337
114634036	rs10744813	0.00325597	0.331683
114636438	rs12423500	0.00252164	0.049505
114639385	rs979108	0.00350624	0.336634
114642190	rs10774739	0.00190404	0.381188
114643005	rs10735083	0.00350624	0.336634
114644128	rs2114864	0.00350624	0.336634
114646399	rs10744814	0.00347	0.331683
114647154	rs2195216	0.000924456	0.519802
114647734	rs10850287	0.000924456	0.519802
114648452	rs1920558	0.00350624	0.336634
114652949	rs10850290	0.00323614	0.341584
114666099	rs2555009	0.0018628	0.425743
114666617	rs111900182	0.0018947	0.0544554
114668618	rs2555019	0.0018628	0.425743
114671555	rs61932422	0.00201974	0.118812
114680189	rs1950090	0.00246698	0.410891
114690513	rs12423902	0.00132928	0.405941
114697547	rs2701106	0.00160579	0.554455
114698769	rs11610607	0.00202578	0.351485
114701598	rs12426785	0.00202578	0.351485
114703674	rs11608388	0.00202578	0.351485
114704092	rs1920597	0.00172194	0.549505
114704412	rs1920596	0.00160579	0.554455
114706209	rs1920591	0.00202578	0.351485
114707874	rs1247936	0.00137417	0.50495
114709714	rs11067021	0.00141275	0.425743
114710682	rs7973374	0.00141275	0.425743
114711658	rs10850301	0.00141275	0.425743
114712095	rs10850302	0.00141275	0.425743
114712204	rs10850303	0.00141275	0.425743
114718409	rs7297701	0.00141275	0.425743
114720753	rs10850304	0.00141275	0.425743
114721338	rs11614542	0.00141275	0.425743
114721824	rs12813238	0.00141275	0.425743
114724664	rs10774743	0.00141275	0.425743
114728578	rs1896000	0.00152767	0.336634
114736905	rs10850310	0.0013698	0.430693
114743644	rs2114326	0.0013698	0.430693
114744248	rs7962399	0.0013698	0.430693
114746907	rs11067036	0.00153444	0.336634
114746957	rs11067037	0.0013698	0.430693
114752892	NA	0.000718368	0.0346535
114753481	NA	0.000718368	0.0346535
114759891	rs34646074	0.00315301	0.381188
114765827	rs2098772	0.00264451	0.386139
114766735	rs10850315	0.00260692	0.678218
114768017	rs12370314	0.00120438	0.262376
114773726	rs4503590	0.00121875	0.267327
114777249	rs1946298	0.00592097	0.891089
114779988	rs1895600	0.00479975	0.821782
