# Supplementary material for: Positive selection acts on regulatory genetic variants in populations of European ancestry that affect ALDH2 gene expression
Source: Sci Rep. 2022 Mar 16;12:4563. doi: 10.1038/s41598-022-08588-0 (PMC8927298; doi:10.1038/s41598-022-08588-0)
Supplement: Supplementary file 9 — Supplementary Information 9. [file 41598_2022_8588_MOESM9_ESM.xlsx]

## Sheet: Suppl. Table S1
Supplementary Table S1. ALDH2 cis-eQTLs (chr12q24.12) obtained from GTEx data base (https://www.gtexportal.org/home/).
chr	SNP.id-eQTL	position
12	rs2238150	111345607
12	rs933296	111352848
12	rs12302980	111360290
12	rs7134763	111388910
12	rs10678986	111391122
12	rs4766522	111393519
12	rs2106407	111394327
12	rs2106406	111394384
12	rs2106405	111394644
12	rs2106404	111394645
12	rs12425190	111394929
12	rs7956143	111395150
12	rs2339706	111396419
12	rs4509829	111396613
12	rs11838131	111396958
12	rs4766523	111399179
12	rs4766524	111399446
12	rs7961663	111399771
12	rs201458606	111399937
12	rs112235869	111399960
12	rs4766441	111401662
12	rs12307294	111407459
12	rs991817	111410537
12	rs11065785	111412908
12	rs10774613	111546165
12	rs35448800	111599203
12	rs7952972	111646519
12	rs10744770	111662578
12	rs10774616	111662885
12	rs4766557	111664044
12	rs4766558	111664061
12	rs7969686	111665388
12	rs4766451	111670682
12	rs7973104	111670774
12	rs876027	111678458
12	rs886126	111679214
12	rs4766562	111680355
12	rs2339716	111680885
12	rs73414565	111681579
12	rs11065837	111684253
12	rs59214806	111684461
12	rs2097658	111690466
12	rs2078851	111690579
12	rs59072658	111696527
12	rs2339717	111696528
12	rs6490029	111698457
12	rs916682	111699146
12	rs55794686	111701329
12	rs2339718	111702646
12	rs10708071	111702698
12	rs2009170	111703313
12	rs3858704	111705893
12	rs4766566	111706877
12	rs4766567	111707556
12	rs3809283	111707754
12	rs6490037	111713671
12	rs1265565	111715197
12	rs7963641	111716718
12	rs11065849	111717615
12	rs4766458	111717899
12	rs11611514	111718417
12	rs6490042	111719060
12	rs7972173	111721775
12	rs1966303	111724442
12	rs4766568	111724699
12	rs3809278	111725185
12	rs2339719	111726850
12	rs35236844	111730157
12	rs2301658	111733274
12	rs11610256	111734121
12	rs4766569	111735007
12	rs933307	111735537
12	rs1344438	111735954
12	rs933306	111737985
12	rs933305	111738287
12	rs10849930	111739236
12	rs11065857	111739500
12	rs6490048	111741315
12	rs1362006	111742222
12	rs3809277	111743047
12	rs3843673	111746499
12	rs3847952	111746678
12	rs3742007	111747963
12	rs11065860	111749401
12	rs72042936	111750348
12	rs2879559	111750629
12	rs7398136	111751127
12	rs142244992	111752131
12	rs11065861	111752211
12	rs7137772	111753503
12	rs10849931	111753808
12	rs4766507	111754048
12	rs7300860	111754597
12	rs10774617	111755178
12	rs10849932	111755901
12	rs7973949	111756402
12	rs7970490	111756438
12	rs10849933	111757647
12	rs4766505	111758620
12	rs7136685	111759237
12	rs7137093	111759536
12	rs3742006	111760251
12	rs4766504	111760814
12	rs10849934	111761396
12	rs2879564	111761909
12	rs4545619	111761923
12	rs60454148	111762339
12	rs72389467	111763098
12	rs4523744	111764462
12	rs4512914	111764533
12	rs3847953	111765464
12	rs111875400	111767811
12	rs10849935	111767891
12	rs10849936	111768345
12	rs6490055	111768973
12	rs6490056	111769292
12	rs4766502	111769641
12	rs35712283	111770435
12	rs112796910	111770938
12	rs7311058	111771609
12	rs7299183	111771763
12	rs7957169	111772770
12	rs6490060	111773172
12	rs6490061	111773345
12	rs1965012	111773467
12	rs10774619	111773925
12	rs7398343	111774068
12	rs7297186	111778178
12	rs7978923	111780259
12	rs7306529	111780644
12	rs12423926	111781055
12	rs28403936	111783020
12	rs28877654	111783179
12	rs28844095	111783778
12	rs11065875	111783802
12	rs6490072	111784495
12	rs3803167	111785586
12	rs7398833	111786892
12	rs10219736	111788402
12	rs7978701	111788680
12	rs7958312	111789977
12	rs7316698	111790511
12	rs6490077	111791677
12	rs7300400	111792179
12	rs10849937	111792427
12	rs7399113	111792848
12	rs7312913	111793552
12	rs7961572	111797013
12	rs3742004	111798553
12	rs11576045	111799525
12	rs874286	111799681
12	rs10849938	111800059
12	rs139032867	111800827
12	rs1814246	111801951
12	rs7399251	111802680
12	rs933399	111807499
12	rs11065878	111809911
12	rs10849939	111811604
12	rs7978892	111812328
12	rs10849940	111813356
12	rs7398796	111814155
12	rs73412370	111814970
12	rs10774621	111817367
12	rs112708167	111817418
12	rs147346456	111817940
12	rs10849941	111818487
12	rs10849942	111818637
12	rs11065884	111818701
12	rs55659645	111819556
12	rs10849943	111819589
12	rs77084745	111822422
12	rs10849944	111825389
12	rs111338191	111826478
12	rs7302763	111827569
12	rs11065888	111828663
12	rs7299142	111829513
12	rs10849946	111830485
12	rs4766572	111830765
12	rs4766573	111830809
12	rs143346279	111831281
12	rs77198489	111831451
12	rs80273807	111831468
12	rs59802812	111831522
12	rs61019987	111831908
12	rs4572196	111831993
12	rs4766574	111832372
12	rs77620314	111832628
12	rs76893418	111832697
12	rs60360115	111832888
12	rs10774622	111833348
12	rs10774623	111833589
12	rs10774624	111833788
12	rs10744771	111834384
12	rs4766460	111835009
12	rs4375492	111835990
12	rs60991042	111836658
12	rs7298118	111837285
12	rs3842307	111843198
12	rs3742003	111844218
12	rs34368158	111846028
12	rs3803170	111847740
12	rs12580300	111849271
12	rs7309325	111849515
12	rs7977752	111850230
12	rs865986932	111854855
12	rs7299849	111855461
12	rs7973120	111856738
12	rs739497	111858086
12	rs11065898	111862575
12	rs10849947	111864684
12	rs7310615	111865049
12	rs2283358	111865565
12	rs73199895	111866087
12	rs2285520	111867487
12	rs933580937	111869696
12	rs79806703	111870770
12	rs4766462	111871141
12	rs112142794	111873234
12	rs59037766	111874472
12	rs10849948	111875410
12	rs7296313	111878526
12	rs2239195	111881309
12	rs2238154	111882485
12	rs2239194	111883779
12	rs28362508	111884415
12	rs3184504	111884608
12	rs739496	111887659
12	rs10849949	111893537
12	rs2073950	111894072
12	rs10708872	111894232
12	rs2301622	111895203
12	rs2301621	111895272
12	rs2283357	111897379
12	rs28521474	111898142
12	rs1557685	111901204
12	rs138577114	111903400
12	rs4766578	111904371
12	rs73201772	111905245
12	rs35350651	111907431
12	rs10774625	111910219
12	rs111818253	111910590
12	rs10849951	111910912
12	rs2339816	111912188
12	rs60746537	111919311
12	rs7976462	111920168
12	rs7965040	111920295
12	rs115056781	111921675
12	rs11608565	111921926
12	rs17805591	111923455
12	rs78209549	111926255
12	rs1029388	111926901
12	rs7134740	111927739
12	rs7138498	111930400
12	rs7137828	111932800
12	rs55851737	111936838
12	rs79628266	111940688
12	rs6490162	111941120
12	rs587914	111943004
12	rs660254	111943121
12	rs617678	111945784
12	rs614591	111946435
12	rs148598154	111948723
12	rs678436	111949394
12	rs587949	111949588
12	rs628825	111951850
12	rs630512	111952167
12	rs74653363	111960104
12	rs688812	111962581
12	rs863691	111963936
12	rs657197	111965658
12	rs76604970	111967155
12	rs386766375	111967158
12	rs765176279	111967161
12	rs74350796	111967350
12	rs34967963	111969389
12	rs607316	111969448
12	rs76339564	111971376
12	rs598711	111973140
12	rs598710	111973141
12	rs597808	111973358
12	rs596853	111973575
12	rs616668	111974280
12	rs619010	111974823
12	rs676767	111975163
12	rs648997	111976776
12	rs80298150	111980945
12	rs629404	111982813
12	rs621899	111984851
12	rs583140	111985954
12	rs596831	111986739
12	rs625093	111988432
12	rs638791	111989236
12	rs666727	111989658
12	rs641084	111989748
12	rs848132	111989979
12	rs593226	111993886
12	rs655107	111996557
12	rs642536	111997023
12	rs848129	111997502
12	rs610769	111999570
12	rs595529	112000648
12	rs616559	112003350
12	rs616513	112003383
12	rs615134	112003695
12	rs653178	112007756
12	rs650887	112008242
12	rs12816310	112014501
12	rs60506035	112015825
12	rs7398705	112016016
12	rs12369009	112019799
12	rs10774629	112020214
12	rs10774631	112023001
12	rs11065961	112023067
12	rs11065967	112024384
12	rs7398196	112026383
12	rs7953810	112029291
12	rs695872	112036929
12	rs695871	112037000
12	rs10849962	112037526
12	rs12810456	112038676
12	rs11613633	112040904
12	rs3809274	112044333
12	rs2339818	112046476
12	rs7484754	112047296
12	rs11065976	112047571
12	rs76741465	112050445
12	rs2339827	112051266
12	rs66480035	112052651
12	rs10849963	112054977
12	rs76667020	112055560
12	rs35662736	112057775
12	rs145488714	112059359
12	rs11065979	112059557
12	rs149502112	112059968
12	rs11065980	112060388
12	rs11613441	112060842
12	rs77684561	112061723
12	rs1544396	112062875
12	rs117965634	112063593
12	rs9300319	112064897
12	rs7972674	112067387
12	rs183015141	112069836
12	rs75120850	112070869
12	rs73416497	112070977
12	rs11065987	112072424
12	rs76445107	112073524
12	rs3809276	112073916
12	rs55884098	112077884
12	rs145196099	112078025
12	rs76621364	112079870
12	rs59185961	112080902
12	rs78238613	112082493
12	rs143929470	112082792
12	rs148617821	112082809
12	rs7134633	112082934
12	rs11065991	112083162
12	rs60086337	112083785
12	rs145831018	112085879
12	rs57186456	112086099
12	rs149256256	112086371
12	rs10774632	112086503
12	rs557255995	112086575
12	rs59800733	112086982
12	rs61739319	112087805
12	rs56061769	112088254
12	rs75122732	112088751
12	rs112234420	112089519
12	rs80337646	112090436
12	rs12582964	112090779
12	rs12579287	112090814
12	rs17628828	112091356
12	rs59265267	112091856
12	rs148245571	112092311
12	rs2285727	112093078
12	rs7977304	112094408
12	rs7971818	112094435
12	rs7977828	112094766
12	rs56085333	112094909
12	rs75384652	112095921
12	rs10744775	112096215
12	rs1419586	112098285
12	rs7977023	112098775
12	rs10774634	112099245
12	rs142038347	112099267
12	rs113750942	112101381
12	rs78641124	112102227
12	rs80178062	112102679
12	rs3742001	112103148
12	rs79921733	112103246
12	rs61999323	112103589
12	rs57296855	112104374
12	rs59790566	112104597
12	rs188868097	112106510
12	rs138114250	112106672
12	rs7955941	112108024
12	rs7966892	112108309
12	rs140225873	112108541
12	rs111736223	112109096
12	rs79358450	112109211
12	rs113169767	112109223
12	rs146305699	112109354
12	rs114817792	112109686
12	rs76382880	112110028
12	rs76620590	112111164
12	rs2051792	112111717
12	rs56076826	112111812
12	rs12427276	112113508
12	rs7136874	112113658
12	rs77342832	112113817
12	rs76509230	112113858
12	rs76383979	112114096
12	rs56165378	112114415
12	rs78101219	112115047
12	rs78457020	112115788
12	rs76636966	112116139
12	rs61308437	112117009
12	rs112550693	112117496
12	rs75117773	112117823
12	rs139862452	112118422
12	rs847895	112118576
12	rs139563380	112118785
12	rs143193255	112118990
12	rs77974911	112119374
12	rs646275	112120170
12	rs618210	112121870
12	rs58580157	112123169
12	rs601663	112123284
12	rs61561567	112124502
12	rs61315691	112124687
12	rs142007647	112125317
12	rs649406	112126065
12	rs60694720	112126271
12	rs74673332	112127091
12	rs114609837	112127332
12	rs115334703	112127336
12	rs77500230	112128189
12	rs7980705	112129170
12	rs7971739	112129291
12	rs7977719	112129609
12	rs58881081	112129699
12	rs659964	112130199
12	rs80352379	112130418
12	rs78909071	112130490
12	rs77123766	112130564
12	rs74762902	112130666
12	rs75710754	112131069
12	rs632650	112131698
12	rs78391424	112132206
12	rs148866836	112132293
12	rs143561415	112132467
12	rs618358	112132632
12	rs617044	112132875
12	rs56240406	112133393
12	rs602276	112133924
12	rs7959942	112134668
12	rs147434813	112134745
12	rs695047	112134971
12	rs77177960	112135275
12	rs666951	112136583
12	rs75456659	112137123
12	rs75812910	112137169
12	rs57369943	112137972
12	rs77813513	112138949
12	rs755075754	112139208
12	rs201757778	112139210
12	rs150723991	112139232
12	rs607551	112139341
12	rs592311	112140409
12	rs642898	112141233
12	rs847892	112141570
12	rs138603728	112141631
12	rs682212	112142110
12	rs187043022	112142521
12	rs144304782	112142733
12	rs61309518	112144208
12	rs149820343	112144958
12	rs610303	112145100
12	rs61084633	112145216
12	rs57072497	112145217
12	rs627308	112146555
12	rs609230	112146911
12	rs608848	112146964
12	rs35276160	112147397
12	rs35753710	112147444
12	rs77585612	112148666
12	rs113412718	112149390
12	rs56307976	112150083
12	rs592967	112151476
12	rs112381390	112151690
12	rs77392966	112152033
12	rs147580273	112152228
12	rs145517258	112152766
12	rs78200657	112153132
12	rs57721697	112153858
12	rs74915934	112154513
12	rs141853815	112155088
12	rs113983443	112155888
12	rs78909946	112155928
12	rs140102070	112156447
12	rs148637426	112156647
12	rs11503168	112156745
12	rs7969271	112156802
12	rs77342129	112156816
12	rs688920	112157262
12	rs114716337	112157497
12	rs76395881	112157864
12	rs144752992	112157931
12	rs76245526	112158493
12	rs147545702	112158734
12	rs630616	112158966
12	rs1100130	112160842
12	rs1100129	112161022
12	rs1100127	112161262
12	rs680135	112161425
12	rs1243751470	112161571
12	rs658051	112161594
12	rs551372551	112161733
12	rs571531438	112161917
12	rs376255268	112162303
12	rs847898	112163646
12	rs146525054	112163905
12	rs115922503	112163982
12	rs113697473	112164007
12	rs143418951	112164012
12	rs61675993	112164394
12	rs634819	112164620
12	rs594570	112164622
12	rs634389	112164715
12	rs74446006	112165412
12	rs35358426	112165856
12	rs58598790	112166605
12	rs624716	112166696
12	rs78705199	112166927
12	rs113225575	112167134
12	rs79872508	112167379
12	rs59844708	112167599
12	rs640783	112168050
12	rs79061554	112168411
12	rs55864357	112168660
12	rs57761542	112169113
12	rs668774	112169652
12	rs78226348	112170365
12	rs76261196	112171445
12	rs76918876	112171643
12	rs74669905	112171681
12	rs142465173	112172187
12	rs847900	112173448
12	rs75182985	112174412
12	rs78112811	112174765
12	rs35716113	112174773
12	rs80351850	112174822
12	rs78006345	112175693
12	rs143225406	112175699
12	rs648300	112175819
12	rs669148	112176107
12	rs80079426	112176359
12	rs56311763	112176526
12	rs58759066	112177015
12	rs78886810	112177781
12	rs56310777	112178122
12	rs58203141	112178175
12	rs77941328	112178459
12	rs115544233	112178543
12	rs114572920	112178544
12	rs4766897	112179471
12	rs75454591	112179472
12	rs60350179	112180141
12	rs7962138	112180177
12	rs61228394	112180205
12	rs75391425	112181000
12	rs59905228	112181226
12	rs115382014	112181526
12	rs7309076	112182245
12	rs115117481	112183429
12	rs4767694	112183490
12	rs11066018	112183574
12	rs7303864	112184472
12	rs7136739	112184666
12	rs75197003	112185591
12	rs78455539	112185797
12	rs75138525	112186042
12	rs75655687	112187148
12	rs35309453	112187397
12	rs11608345	112187840
12	rs115368534	112189577
12	rs7295396	112189880
12	rs78998915	112189900
12	rs7964201	112190130
12	rs10638014	112190413
12	rs6490294	112190438
12	rs7956676	112191139
12	rs75822212	112191417
12	rs80294185	112191669
12	rs72125262	112192427
12	rs7966142	112193133
12	rs7971799	112193194
12	rs79233724	112193283
12	rs10714279	112193287
12	rs75289932	112194237
12	rs75604924	112194358
12	rs79779492	112194421
12	rs737280	112194976
12	rs7974339	112195275
12	rs79960443	112196532
12	rs7978737	112196611
12	rs76362151	112196614
12	rs113709730	112197058
12	rs75340856	112197160
12	rs76465180	112197715
12	rs78705771	112197780
12	rs7294578	112197837
12	rs78000144	112197920
12	rs7133964	112198021
12	rs57687325	112198278
12	rs71975826	112198372
12	rs7302562	112199361
12	rs2013002	112200150
12	rs78769404	112200637
12	rs75365165	112200832
12	rs76669759	112201427
12	rs57565776	112201822
12	rs59636647	112202169
12	rs55737128	112202737
12	rs116422312	112203802
12	rs75812027	112204249
12	rs886205	112204427
12	rs77819145	112205641
12	rs148620777	112205647
12	rs76326141	112206650
12	rs2283354	112206685
12	rs4767939	112206895
12	rs75584029	112207260
12	rs56884502	112207300
12	rs78560131	112207302
12	rs78274783	112207429
12	rs76126169	112207499
12	rs182234983	112208526
12	rs186367832	112208527
12	rs74849450	112208838
12	rs149677480	112210534
12	rs76924519	112211157
12	rs80264018	112211208
12	rs34083959	112211809
12	rs2238151	112211833
12	rs59370732	112212075
12	rs56077984	112213051
12	rs59300843	112213323
12	rs77148608	112213965
12	rs78617366	112214300
12	rs2238152	112214459
12	rs112000082	112214912
12	rs60826763	112215377
12	rs75076596	112215778
12	rs76081702	112215903
12	rs148340076	112216907
12	rs11613713	112217138
12	rs11609628	112217208
12	rs75285123	112218577
12	rs77039719	112218898
12	rs117358900	112220414
12	rs75879223	112220415
12	rs78602437	112220723
12	rs79463616	112221353
12	rs114882964	112221538
12	rs4648328	112222788
12	rs112230847	112222940
12	rs78439634	112223946
12	rs139702147	112224096
12	rs57046733	112225736
12	rs10774637	112225927
12	rs76211736	112226244
12	rs77384237	112227797
12	rs75029020	112228021
12	rs440	112228714
12	rs441	112228849
12	rs74595229	112229081
12	rs113648753	112229539
12	rs75822349	112230015
12	rs4646777	112230036
12	rs76977743	112230219
12	rs10744777	112233018
12	rs144300145	112233481
12	rs78783055	112233495
12	rs11834780	112233995
12	rs142293232	112234116
12	rs75262684	112234435
12	rs4646778	112235783
12	rs147110184	112236397
12	rs78809435	112237135
12	rs79961638	112237339
12	rs79323183	112237509
12	rs74429409	112238048
12	rs79596048	112238384
12	rs10774638	112239872
12	rs75480510	112240192
12	rs138316993	112240418
12	rs113635624	112240423
12	rs148568389	112241219
12	rs73420492	112241389
12	rs111627571	112241472
12	rs77422707	112244053
12	rs16941667	112244413
12	rs11066028	112245170
12	rs16941669	112245637
12	rs148410674	112246457
12	rs7296651	112246954
12	rs58352818	112247532
12	rs142915302	112248213
12	rs6489793	112249884
12	rs12579954	112250158
12	rs10161111	112250200
12	rs10160982	112250352
12	rs73205612	112251362
12	rs111481433	112252052
12	rs114656982	112252419
12	rs56320965	112254319
12	rs9971942	112256042
12	rs6489798	112256752
12	rs139974191	112257819
12	rs10774639	112258445
12	rs60505450	112258579
12	rs28780737	112258854
12	rs74388069	112259881
12	rs2106697	112260065
12	rs11503171	112261347
12	rs80136840	112261681
12	rs11066040	112262789
12	rs199649104	112262800
12	rs7137270	112263402
12	rs57976537	112263873
12	rs10849974	112264158
12	rs145314930	112264627
12	rs10849975	112264648
12	rs57303367	112265083
12	rs61547643	112266624
12	rs73422314	112266728
12	rs574010286	112267157
12	rs549234129	112267185
12	rs113356383	112267206
12	rs80165378	112267652
12	rs111707684	112267851
12	rs148001411	112268154
12	rs73422315	112268299
12	rs113188391	112268383
12	rs375329393	112268446
12	rs566393591	112268975
12	rs536928007	112269111
12	rs201635584	112269178
12	rs576817205	112269472
12	rs60767482	112271105
12	rs12319539	112272717
12	rs12306584	112272776
12	rs12306710	112272981
12	rs12315114	112273059
12	rs11513729	112273499
12	rs7488629	112273500
12	rs202041798	112273585
12	rs73422316	112273674
12	rs7970881	112274236
12	rs7953874	112274741
12	rs112703217	112275642
12	rs76122743	112275745
12	rs73422318	112275973
12	rs57417329	112276050
12	rs7314870	112276464
12	rs6489810	112277406
12	rs3177647	112277576
12	rs2879603	112278025
12	rs77388898	112279704
12	rs138511097	112280086
12	rs3213628	112280773
12	rs4767068	112281013
12	rs7980569	112281384
12	rs7970847	112281493
12	rs3782885	112282583
12	rs57786827	112282838
12	rs56411637	112282998
12	rs11066044	112283546
12	rs11066045	112283551
12	rs11066046	112283881
12	rs7137386	112283914
12	rs59317684	112284282
12	rs72333897	112284295
12	rs7306566	112284380
12	rs7307625	112284491
12	rs57046217	112285116
12	rs145942514	112285146
12	rs4346023	112285542
12	rs2158030	112285591
12	rs56333962	112286503
12	rs7315642	112286796
12	rs10849979	112286938
12	rs2339841	112287102
12	rs7134084	112287344
12	rs58376384	112287754
12	rs7135919	112288089
12	rs12302040	112288179
12	rs12322899	112288202
12	rs60661425	112288827
12	rs78792664	112290062
12	rs12307192	112290346
12	rs57502306	112290443
12	rs12307365	112290651
12	rs60912067	112291165
12	rs6489817	112291242
12	rs7306262	112291416
12	rs7295727	112291476
12	rs7296199	112291844
12	rs4767072	112292108
12	rs12313385	112292147
12	rs7310605	112292470
12	rs58635554	112292753
12	rs4767074	112292962
12	rs79453676	112293616
12	rs111374400	112293910
12	rs57427612	112293996
12	rs147664570	112294103
12	rs35704336	112294373
12	rs12299256	112295182
12	rs10774640	112295190
12	rs12423484	112296451
12	rs112425375	112297396
12	rs7309505	112297568
12	rs876896	112298257
12	rs75080921	112298972
12	rs79896949	112299555
12	rs75290013	112300458
12	rs7976557	112300780
12	rs11066051	112301760
12	rs2879604	112303481
12	rs11066054	112306165
12	rs59035903	112306920
12	rs7962814	112309571
12	rs6489818	112310580
12	rs78128974	112311747
12	rs7309970	112312368
12	rs79791522	112313172
12	rs7297760	112313688
12	rs7297883	112313795
12	rs112405622	112314706
12	rs375005563	112314935
12	rs12426554	112315102
12	rs12426566	112315172
12	rs2097701	112316774
12	rs7294623	112317096
12	rs11066058	112317320
12	rs73424275	112318493
12	rs16941703	112318734
12	rs56153704	112318929
12	rs61440627	112318997
12	rs57566221	112319021
12	rs28517644	112319365
12	rs7961704	112319398
12	rs146563102	112320188
12	rs11066062	112320947
12	rs144935782	112321155
12	rs75803132	112321322
12	rs61340396	112322294
12	rs12296574	112322777
12	rs77211491	112322778
12	rs12315146	112323016
12	rs1981517	112323582
12	rs12423041	112324846
12	rs148698477	112325473
12	rs2269801	112326123
12	rs2269802	112326138
12	rs2269803	112326145
12	rs16941724	112327057
12	rs73424286	112327142
12	rs56729266	112327383
12	rs6489819	112328230
12	rs6489820	112328503
12	rs7973713	112328587
12	rs77030808	112329028
12	rs12580246	112331317
12	rs111615149	112331358
12	rs74601291	112331475
12	rs7974772	112332283
12	rs142671850	112332567
12	rs4766705	112333660
12	rs7977009	112334923
12	rs73205625	112335205
12	rs10849981	112335217
12	rs10849982	112335539
12	rs9971746	112337362
12	rs3742000	112338539
12	rs3832867	112338735
12	rs147114007	112338986
12	rs12321677	112339015
12	rs3741998	112339843
12	rs75797656	112340341
12	rs10849983	112340409
12	rs150149238	112340477
12	rs141709902	112340681
12	rs12319165	112340734
12	rs73426310	112342410
12	rs12427012	112343374
12	rs145873503	112343626
12	rs12316525	112344119
12	rs12426493	112344756
12	rs73426314	112345056
12	rs79821820	112345229
12	rs11066077	112346661
12	rs10849984	112347728
12	rs10849985	112347754
12	rs11066078	112347904
12	rs7136469	112348191
12	rs11066079	112350403
12	rs11066080	112350404
12	rs61670030	112351854
12	rs113674042	112352993
12	rs112256561	112353251
12	rs4767202	112354075
12	rs7294902	112354531
12	rs57931035	112355899
12	rs11066085	112355949
12	rs12308660	112356735
12	rs78729142	112357260
12	rs79881017	112357881
12	rs61612992	112358064
12	rs7312260	112358663
12	rs75554353	112359326
12	rs7300320	112360168
12	rs73205694	112361578
12	rs7295001	112361909
12	rs11066089	112363267
12	rs12307393	112364028
12	rs12580175	112364512
12	rs879736369	112365362
12	rs760251100	112365365
12	rs61012856	112365491
12	rs11066090	112365523
12	rs79976090	112366118
12	rs58742238	112366324
12	rs34028354	112367555
12	rs16941759	112367921
12	rs59131168	112368363
12	rs59836372	112369879
12	rs77471419	112370596
12	rs112506613	112372305
12	rs12314527	112373089
12	rs57601860	112374086
12	rs2285695	112375308
12	rs77716999	112375802
12	rs3752630	112375990
12	rs3752631	112376157
12	rs3752632	112376297
12	rs7959619	112376597
12	rs532166636	112376703
12	rs7975437	112376949
12	rs11066095	112377537
12	rs7133881	112378768
12	rs12582100	112378909
12	rs138245274	112379013
12	rs111900779	112379095
12	rs7295665	112379271
12	rs7137889	112379587
12	rs77809791	112380027
12	rs80017658	112380372
12	rs73426362	112380470
12	rs7973309	112382251
12	rs9788231	112385665
12	rs79520091	112386185
12	rs77177214	112387967
12	rs11066098	112388128
12	rs7973337	112388431
12	rs74391151	112390260
12	rs74445700	112390621
12	rs77141687	112391361
12	rs77204391	112391877
12	rs11066099	112392036
12	rs73205697	112392527
12	rs12578195	112393934
12	rs12579298	112394022
12	rs7295722	112394260
12	rs58552361	112395121
12	rs7965368	112395239
12	rs7965486	112396051
12	rs76850393	112396367
12	rs7959723	112397064
12	rs78536756	112397745
12	rs12579799	112397887
12	rs146899059	112398065
12	rs12305655	112398188
12	rs12305667	112398451
12	rs10849990	112398910
12	rs7967617	112399273
12	rs7970920	112399454
12	rs142852885	112400012
12	rs7974550	112400166
12	rs111711488	112402668
12	rs76300790	112402669
12	rs7315950	112402717
12	rs56814171	112402950
12	rs12423689	112403135
12	rs12423699	112403161
12	rs145321747	112403476
12	rs149063520	112403672
12	rs12306814	112403813
12	rs7963329	112403931
12	rs7977048	112403997
12	rs9630276	112404838
12	rs12423061	112404895
12	rs113863916	112405870
12	rs7309825	112406248
12	rs12426312	112406749
12	rs9971833	112406771
12	rs112426410	112407438
12	rs113675324	112407543
12	rs111510050	112407589
12	rs9971871	112408376
12	rs76378955	112408945
12	rs1016078	112410077
12	rs1016079	112410186
12	rs60217649	112410920
12	rs144352398	112413241
12	rs73426393	112414363
12	rs79036744	112414551
12	rs11066111	112415179
12	rs11066112	112416586
12	rs111436404	112416794
12	rs76751969	112416847
12	rs75200975	112416949
12	rs2339907	112418146
12	rs113137006	112418245
12	rs2339908	112418496
12	rs2106956	112418918
12	rs77765968	112419388
12	rs12582376	112420128
12	rs7313892	112421352
12	rs11066113	112423062
12	rs73426401	112423286
12	rs7956483	112424570
12	rs76124603	112424653
12	rs4767264	112425746
12	rs80104974	112427796
12	rs78745958	112428171
12	rs12423126	112429469
12	rs77525382	112429834
12	rs7300252	112430346
12	rs57646770	112431212
12	rs11066117	112432709
12	rs7134638	112433411
12	rs57929857	112433556
12	rs11066118	112434152
12	rs11066119	112434504
12	rs75708115	112435957
12	rs7954482	112436016
12	rs11066120	112436195
12	rs61502080	112436394
12	rs10735077	112436533
12	rs139498841	112436568
12	rs11066121	112436677
12	rs7307862	112437514
12	rs7308587	112438046
12	rs7312472	112438770
12	rs57439171	112439287
12	rs7316650	112439664
12	rs73428216	112440510
12	rs4767284	112440731
12	rs16941804	112440998
12	rs7306804	112441089
12	rs145210452	112441147
12	rs7313773	112441688
12	rs12426505	112442288
12	rs12423960	112442416
12	rs12425329	112442432
12	rs10849992	112443017
12	rs79314893	112443903
12	rs76290547	112443904
12	rs7310545	112443960
12	rs7296841	112444109
12	rs7314232	112444517
12	rs11066126	112444891
12	rs79888521	112445290
12	rs60998439	112445969
12	rs12319718	112446246
12	rs11066127	112446355
12	rs78615456	112446405
12	rs1967628	112446493
12	rs1967629	112446710
12	rs76319060	112447288
12	rs867137474	112447862
12	rs7952986	112448162
12	rs79522496	112448366
12	rs7132863	112448883
12	rs12300496	112450433
12	rs11066128	112450754
12	rs1880871	112452262
12	rs7316563	112453635
12	rs16941831	112453959
12	rs79271898	112454619
12	rs79398769	112455169
12	rs112101023	112455675
12	rs79761579	112458885
12	rs80350869	112459849
12	rs7114	112460749
12	rs73428236	112461405
12	rs58368428	112462275
12	rs4767293	112463296
12	rs4767296	112463366
12	rs77554950	112463656
12	rs7295294	112464893
12	rs74785120	112466203
12	rs146973381	112467905
12	rs6489824	112468417
12	rs145777382	112468745
12	rs55955913	112469077
12	rs79910716	112469614
12	rs12298022	112471090
12	rs80288216	112471716
12	rs114166190	112473125
12	rs74839799	112473349
12	rs77337506	112473642
12	rs78831907	112474664
12	rs60007060	112475263
12	rs75913788	112477513
12	rs77073016	112478932
12	rs75645582	112479140
12	rs10849995	112479544
12	rs80312988	112486354
12	rs17696736	112486818
12	rs76065456	112489393
12	rs12312538	112489521
12	rs148685527	112490405
12	rs2339941	112490764
12	rs77745222	112492470
12	rs4766764	112493067
12	rs76996572	112493337
12	rs75781263	112494325
12	rs141742521	112494865
12	rs111930367	112496617
12	rs7959011	112501237
12	rs7978068	112501766
12	rs7314282	112502438
12	rs10539639	112504306
12	rs77279076	112505023
12	rs7972112	112505182
12	rs113053121	112505984
12	rs7977861	112507802
12	rs12306198	112508407
12	rs10849998	112508699
12	rs112665078	112508793
12	rs11066146	112509060
12	rs58886972	112509281
12	rs7298532	112510404
12	rs78525341	112510958
12	rs12302278	112512081
12	rs79436309	112513118
12	rs116126208	112514494
12	rs80282877	112514802
12	rs6489825	112515077
12	rs77176084	112515312
12	rs79911782	112515330
12	rs149426841	112515369
12	rs74636821	112515912
12	rs7311641	112517210
12	rs1980364	112517642
12	rs150374808	112520512
12	rs2339973	112520883
12	rs74812534	112521125
12	rs4767364	112521448
12	rs78866396	112522346
12	rs111462063	112523678
12	rs11066156	112523970
12	rs7304572	112525073
12	rs78004748	112526164
12	rs75045503	112529096
12	rs79624283	112530702
12	rs78182459	112534659
12	rs12422941	112537738
12	rs77070496	112538497
12	rs79540372	112538713
12	rs76291334	112538992
12	rs10774649	112539516
12	rs60690688	112541983
12	rs78154559	112543664
12	rs111597699	112545031
12	rs73412716	112545197
12	rs7965087	112548562
12	rs60038277	112550454
12	rs77740391	112550901
12	rs79053063	112550965
12	rs12424583	112553052
12	rs75891432	112555458
12	rs73421065	112559379
12	rs7132403	112560281
12	rs11066174	112561047
12	rs58047810	112562486
12	rs7309841	112565053
12	rs60545071	112565307
12	rs111574789	112566758
12	rs111958936	112567605
12	rs2056698	112569103
12	rs79808465	112569511
12	rs10850003	112571169
12	rs148610528	112576280
12	rs7970397	112580071
12	rs6489828	112581259
12	rs59700093	112581526
12	rs6489829	112582401
12	rs6489830	112582540
12	rs12422864	112584201
12	rs76012166	112584408
12	rs17630235	112591686
12	rs60549974	112591821
12	rs76359714	112592889
12	rs113120583	112593236
12	rs199972720	112593869
12	rs9705607	112594017
12	rs12427185	112597274
12	rs3519	112598321
12	rs3215349	112599062
12	rs80096478	112599265
12	rs79726326	112599283
12	rs3830633	112599936
12	rs73207617	112600425
12	rs2272308	112601250
12	rs111277819	112601733
12	rs2293432	112601808
12	rs59036878	112603372
12	rs75555218	112606476
12	rs74582787	112607085
12	rs75893431	112607922
12	rs3215348	112608313
12	rs149373351	112609800
12	rs144701184	112609856
12	rs7970181	112609998
12	rs11066188	112610714
12	rs6489832	112612153
12	rs78345358	112612852
12	rs114245076	112613239
12	rs7316689	112615374
12	rs12580428	112615377
12	rs12579336	112615538
12	rs2037745	112615782
12	rs12423572	112615919
12	rs7973898	112616167
12	rs10850007	112616431
12	rs74187049	112617918
12	rs7979255	112618469
12	rs7958070	112619515
12	rs74531234	112619761
12	rs3741993	112621886
12	rs2339942	112624846
12	rs142097334	112625624
12	rs16941909	112626224
12	rs57168159	112626845
12	rs80009232	112628308
12	rs2106972	112632149
12	rs57866673	112633304
12	rs77522654	112635191
12	rs10492014	112640554
12	rs12423268	112641707
12	rs60808588	112647319
12	rs10161225	112648981
12	rs10850013	112650049
12	rs10850014	112650058
12	rs145494708	112650622
12	rs10850015	112650707
12	rs11066195	112652006
12	rs7295628	112655948
12	rs60348583	112656238
12	rs112725417	112657361
12	rs3741994	112657656
12	rs78152893	112657738
12	rs7297415	112661104
12	rs7956202	112661263
12	rs60082293	112661269
12	rs117095172	112661373
12	rs77316494	112663368
12	rs7958596	112665013
12	rs1005902	112667675
12	rs4767522	112668343
12	rs12579851	112668755
12	rs77894076	112669740
12	rs1985679	112670093
12	rs34779877	112671650
12	rs11066207	112675133
12	rs12423968	112680441
12	rs7966422	112682276
12	rs7953257	112684221
12	rs73423235	112687115
12	rs73207627	112692442
12	rs75498329	112693555
12	rs75040473	112693915
12	rs2285810	112699540
12	rs146947965	112700430
12	rs9805104	112701191
12	rs78557593	112704013
12	rs10850023	112708331
12	rs2285809	112708426
12	rs73207634	112710954
12	rs78191969	112713020
12	rs58249241	112713895
12	rs12424641	112716037
12	rs79515365	112716384
12	rs7977534	112717920
12	rs10161290	112718198
12	rs10850024	112718510
12	rs80234740	112721528
12	rs11066236	112724768
12	rs76957512	112726300
12	rs73207641	112731507
12	rs77718440	112732507
12	rs7959454	112732608
12	rs561917936	112733627
12	rs73207645	112735497
12	rs6489836	112736504
12	rs112173164	112737955
12	rs7962502	112738833
12	rs7972486	112738942
12	rs7973349	112738985
12	rs116985490	112739049
12	rs111897587	112739062
12	rs1859246	112740315
12	rs4357753	112740709
12	rs1989949	112744634
12	rs11066254	112749061
12	rs114948768	112749146
12	rs7295450	112753321
12	rs7965261	112754449
12	rs60569935	112755835
12	rs61712778	112756009
12	rs16942011	112756514
12	rs6489837	112758105
12	rs111627350	112758808
12	rs77416627	112758965
12	rs11066257	112760474
12	rs74868054	112760795
12	rs146320927	112762188
12	rs114875670	112762514
12	rs77468840	112763528
12	rs57196059	112764543
12	rs139620858	112764977
12	rs11066260	112766116
12	rs142802333	112767282
12	rs77502429	112767851
12	rs10850031	112771063
12	rs144763366	112774063
12	rs12322102	112775474
12	rs1468253	112776042
12	rs1468252	112777097
12	rs1468251	112777433
12	rs77926279	112778225
12	rs144680326	112780875
12	rs11066264	112781117
12	rs57253991	112781852
12	rs80230166	112785506
12	rs10850033	112785571
12	rs60258199	112785582
12	rs7979545	112790648
12	rs6489839	112791373
12	rs74409223	112792167
12	rs7956154	112792584
12	rs113431482	112793069
12	rs57617581	112793560
12	rs7974383	112794714
12	rs7977931	112795298
12	rs7978523	112795744
12	rs2158226	112800786
12	rs7970939	112801608
12	rs111233661	112802426
12	rs6489840	112809426
12	rs6489841	112809851
12	rs60728177	112811257
12	rs7296050	112811783
12	rs7959696	112813415
12	rs28551113	112814745
12	rs74237641	112816550
12	rs7311681	112817847
12	rs12423788	112820494
12	rs7302370	112822533
12	rs57785510	112829868
12	rs76296879	112830055
12	rs7314031	112830579
12	rs146488625	112834061
12	rs10850036	112835334
12	rs74534169	112837362
12	rs75919415	112837605
12	rs7970242	112838209
12	rs7964647	112839366
12	rs76348434	112840164
12	rs11066283	112840766
12	rs113221194	112841050
12	rs7972529	112841242
12	rs11066284	112842275
12	rs112172966	112842454
12	rs2301723	112843363
12	rs2233861	112843998
12	rs12579123	112845843
12	rs76896193	112847530
12	rs3759377	112848570
12	rs7300285	112849899
12	rs73209626	112851991
12	rs35718873	112853054
12	rs201479994	112853085
12	rs58805176	112856643
12	rs7977332	112865800
12	rs11066301	112871372
12	rs73209628	112874018
12	rs75098304	112874179
12	rs78401045	112876737
12	rs12582819	112881309
12	rs1966342	112881342
12	rs11066308	112881996
12	rs11066309	112883476
12	rs17822304	112888692
12	rs2301756	112890776
12	rs144124844	112898464
12	rs74237645	112904231
12	rs11612981	112905541
12	rs11066320	112906415
12	rs12423190	112909340
12	rs80279219	112910219
12	rs41279090	112915434
12	rs112407300	112916683
12	rs113499824	112917667
12	rs2107205	112918252
12	rs2158292	112918290
12	rs11390725	112918360
12	rs56768778	112922337
12	rs11066322	112922529
12	rs11066323	112923361
12	rs113666003	112923815
12	rs7978851	112928451
12	rs140045047	112930420
12	rs7313360	112933535
12	rs58116261	112935344
12	rs7958372	112935553
12	rs61942266	112938461
12	rs144853473	112938756
12	rs7953150	112941571
12	rs76662479	112942867
12	rs2051801	112943197
12	rs112732885	112943340
12	rs146940557	112944602
12	rs117865528	112948151
12	rs60902179	112953031
12	rs12425405	112954137
12	rs11066328	112954281
12	rs112865240	112954796
12	rs2158291	112955775
12	rs2107204	112956772
12	rs10850043	112957138
12	rs11066329	112957595
12	rs12424313	112957957
12	rs6489846	112958245
12	rs6489847	112958713
12	rs76443341	112958767
12	rs10744779	112958934
12	rs10850045	112959096
12	rs10850046	112959529
12	rs111354741	112959801
12	rs75953948	112959883
12	rs11066330	112960013
12	rs2891397	112961447
12	rs4767877	112961739
12	rs11615234	112963146
12	rs10774654	112963560
12	rs77074373	112963672
12	rs4767879	112964070
12	rs4767880	112964168
12	rs10850047	112964652
12	rs5800948	112964758
12	rs2383999	112964844
12	rs147001808	112964847
12	rs2384000	112965142
12	rs12231509	112965295
12	rs7136364	112965483
12	rs10850048	112965801
12	rs10850049	112966092
12	rs10850050	112966115
12	rs10850051	112966158
12	rs2384001	112966923
12	rs79582004	112967211
12	rs10850052	112967623
12	rs61942267	112967897
12	rs757268	112968606
12	rs7308003	112972732
12	rs4767885	112973229
12	rs7965844	112975183
12	rs7962920	112975287
12	rs113589536	112976521
12	rs10850053	112977777
12	rs11066338	112979072
12	rs111252924	112980237
12	rs75319984	112980294
12	rs78232840	112980891
12	rs56279758	112980977
12	rs2004088	112981327
12	rs56195278	112981525
12	rs739787	112981571
12	rs11066339	112982243
12	rs11066340	112982546
12	rs7963658	112983114
12	rs11066342	112983489
12	rs79531099	112984810
12	rs741334	112985328
12	rs7295571	112986885
12	rs138117124	112990128
12	rs111541819	112990733
12	rs10850057	112991452
12	rs11066344	112991832
12	rs3858706	112992377
12	rs2079175	112992423
12	rs7302596	112992991
12	rs7975817	112995718
12	rs7138418	112998336
12	rs11615047	113000685
12	rs4767908	113000783
12	rs726660	113001214
12	rs6489849	113006345
12	rs7974244	113007544
12	rs7974266	113007602
12	rs1544656	113008333
12	rs10850061	113016553
12	rs113008351	113018251
12	rs4766971	113018479
12	rs112296760	113019404
12	rs10850062	113019409
12	rs74321301	113019519
12	rs113982512	113021312
12	rs113674543	113021501
12	rs10669375	113022058
12	rs67116570	113022375
12	rs1859245	113022932
12	rs12580178	113024793
12	rs11612310	113025901
12	rs77052307	113026031
12	rs11610244	113026156
12	rs111337644	113026193
12	rs233723	113031441
12	rs233722	113031474
12	rs233721	113031543
12	rs34540539	113033989
12	rs233720	113034576
12	rs233719	113035002
12	rs233718	113037553
12	rs233717	113039440
12	rs233716	113039943
12	rs233715	113043946
12	rs233714	113046855
12	rs170867	113049336
12	rs233712	113053927
12	rs233711	113054399
12	rs51357	113055705
12	rs233710	113055920
12	rs233708	113059170
12	rs233702	113065917
12	rs2541038	113066216
12	rs35781089	113066896
12	rs36030379	113068771
12	rs7971590	113069173
12	rs10850066	113069206
12	rs12297526	113069225
12	rs7971951	113069458
12	rs11066365	113075409
12	rs11066366	113075995
12	rs6489850	113076044
12	rs4766987	113076680
12	rs104756	113078701
12	rs232917	113082429
12	rs232918	113082831
12	rs232919	113084191
12	rs232920	113086778
12	rs2384049	113135531
12	rs2891403	113137572
12	rs12315338	113163639
12	rs77566919	113163656
12	rs79473078	113163660
12	rs74809825	113163661
12	rs11066390	113163766
12	rs11066391	113163771
12	rs4766998	113164556
12	rs6489856	113164797
12	rs10850071	113165852
12	rs10744781	113166520
12	rs10744782	113166569
12	rs4767001	113168574
12	rs10850075	113182298
12	rs10850076	113183486
12	rs739742	113184739
12	rs739743	113185030
12	rs1024467	113187354
12	rs1011966	113190029
12	rs2384032	113195605
12	rs3803063	113196915
12	rs3803062	113196920
12	rs4767005	113198316
12	rs886349	113202553

## Sheet: Suppl. Table S2
Supplementary Table S2. ALDH2 cis-eQTLs under positive selection (iHS scores ≥ 2.4 or ≤ - 2.4) in populations of European ancestry (GBR, TSI, FIN).
GBR				TSI				FIN
chr	SNP.id-eQTL	pos		chr	SNP.id-eQTL	pos		chr	SNP.id-eQTL	pos
12	rs10744770	111662578		12	rs7952972	111646519		12	rs7952972	111646519
12	rs10774616	111662885		12	rs10744770	111662578		12	rs10774616	111662885
12	rs4766557	111664044		12	rs10774616	111662885		12	rs4766557	111664044
12	rs4766558	111664061		12	rs4766557	111664044		12	rs4766558	111664061
12	rs7969686	111665388		12	rs4766558	111664061		12	rs7969686	111665388
12	rs4766451	111670682		12	rs7969686	111665388		12	rs4766451	111670682
12	rs7973104	111670774		12	rs4766451	111670682		12	rs7973104	111670774
12	rs2339717	111696528		12	rs7973104	111670774		12	rs7137093	111759536
12	rs11610256	111734121		12	rs876027	111678458		12	rs3847953	111765464
12	rs3843673	111746499		12	rs886126	111679214		12	rs10849935	111767891
12	rs3847952	111746678		12	rs4766562	111680355		12	rs7310615	111865049
12	rs11065861	111752211		12	rs11065837	111684253		12	rs3184504	111884608
12	rs10849931	111753808		12	rs59214806	111684461		12	rs4766578	111904371
12	rs4766507	111754048		12	rs2097658	111690466		12	rs73201772	111905245
12	rs10774617	111755178		12	rs2078851	111690579		12	rs10774625	111910219
12	rs7970490	111756438		12	rs2339717	111696528		12	rs7137828	111932800
12	rs4766505	111758620		12	rs6490029	111698457		12	rs597808	111973358
12	rs7136685	111759237		12	rs916682	111699146		12	rs653178	112007756
12	rs7137093	111759536		12	rs2009170	111703313		12	rs11065987	112072424
12	rs4523744	111764462		12	rs3858704	111705893		12	rs11065991	112083162
12	rs4512914	111764533		12	rs4766566	111706877		12	rs7300252	112430346
12	rs3847953	111765464		12	rs6490042	111719060		12	rs4767284	112440731
12	rs10849935	111767891		12	rs11610256	111734121		12	rs11066283	112840766
12	rs6490055	111768973		12	rs933307	111735537		12	rs11066320	112906415
12	rs6490056	111769292		12	rs1344438	111735954		12	rs2051801	112943197
12	rs4766502	111769641		12	rs933306	111737985		12	rs741334	112985328
12	rs112796910	111770938		12	rs11065857	111739500		12	rs3858706	112992377
12	rs7311058	111771609		12	rs6490048	111741315		12	rs7302596	112992991
12	rs11065875	111783802		12	rs1362006	111742222		12	rs7975817	112995718
12	rs6490072	111784495		12	rs3843673	111746499		12	rs7138418	112998336
12	rs7398833	111786892		12	rs3847952	111746678		12	rs11615047	113000685
12	rs7978701	111788680		12	rs11065861	111752211		12	rs726660	113001214
12	rs6490077	111791677		12	rs10849931	111753808		12	rs6489849	113006345
12	rs7961572	111797013		12	rs4766507	111754048		12	rs7974244	113007544
12	rs874286	111799681		12	rs7300860	111754597		12	rs7974266	113007602
12	rs10849938	111800059		12	rs10774617	111755178		12	rs1544656	113008333
12	rs3742003	111844218		12	rs7970490	111756438		12	rs10850062	113019409
12	rs34368158	111846028		12	rs10849933	111757647		12	rs12580178	113024793
12	rs3803170	111847740		12	rs4766505	111758620		12	rs11612310	113025901
12	rs12580300	111849271		12	rs7136685	111759237		12	rs11610244	113026156
12	rs7309325	111849515		12	rs7137093	111759536		12	rs12315338	113163639
12	rs7977752	111850230		12	rs4766504	111760814		12	rs77566919	113163656
12	rs7299849	111855461		12	rs4523744	111764462		12	rs79473078	113163660
12	rs7973120	111856738		12	rs4512914	111764533		12	rs74809825	113163661
12	rs739497	111858086		12	rs3847953	111765464		12	rs11066390	113163766
12	rs11065898	111862575		12	rs10849935	111767891		12	rs11066391	113163771
12	rs10849947	111864684		12	rs6490055	111768973		12	rs4766998	113164556
12	rs7310615	111865049		12	rs6490056	111769292		12	rs10744781	113166520
12	rs2283358	111865565		12	rs4766502	111769641		12	rs10744782	113166569
12	rs73199895	111866087		12	rs112796910	111770938		12	rs4767001	113168574
12	rs2285520	111867487		12	rs7311058	111771609		12	rs10850075	113182298
12	rs4766462	111871141		12	rs7957169	111772770		12	rs10850076	113183486
12	rs10849948	111875410		12	rs6490060	111773172		12	rs739742	113184739
12	rs7296313	111878526		12	rs6490061	111773345
12	rs2239195	111881309		12	rs1965012	111773467
12	rs2238154	111882485		12	rs10774619	111773925
12	rs2239194	111883779		12	rs7398343	111774068
12	rs28362508	111884415		12	rs7297186	111778178
12	rs3184504	111884608		12	rs7978923	111780259
12	rs739496	111887659		12	rs28403936	111783020
12	rs10849949	111893537		12	rs28844095	111783778
12	rs2073950	111894072		12	rs11065875	111783802
12	rs2301622	111895203		12	rs6490072	111784495
12	rs2301621	111895272		12	rs3803167	111785586
12	rs2283357	111897379		12	rs7398833	111786892
12	rs28521474	111898142		12	rs7978701	111788680
12	rs1557685	111901204		12	rs6490077	111791677
12	rs4766578	111904371		12	rs10849937	111792427
12	rs73201772	111905245		12	rs7961572	111797013
12	rs10774625	111910219		12	rs874286	111799681
12	rs111818253	111910590		12	rs10849938	111800059
12	rs10849951	111910912		12	rs10849939	111811604
12	rs2339816	111912188		12	rs3742003	111844218
12	rs7976462	111920168		12	rs34368158	111846028
12	rs7965040	111920295		12	rs3803170	111847740
12	rs11608565	111921926		12	rs12580300	111849271
12	rs78209549	111926255		12	rs7309325	111849515
12	rs1029388	111926901		12	rs7977752	111850230
12	rs7134740	111927739		12	rs7299849	111855461
12	rs7138498	111930400		12	rs7973120	111856738
12	rs7137828	111932800		12	rs739497	111858086
12	rs55851737	111936838		12	rs11065898	111862575
12	rs6490162	111941120		12	rs10849947	111864684
12	rs587914	111943004		12	rs7310615	111865049
12	rs617678	111945784		12	rs2283358	111865565
12	rs614591	111946435		12	rs73199895	111866087
12	rs678436	111949394		12	rs2285520	111867487
12	rs628825	111951850		12	rs4766462	111871141
12	rs630512	111952167		12	rs10849948	111875410
12	rs688812	111962581		12	rs7296313	111878526
12	rs863691	111963936		12	rs2239195	111881309
12	rs657197	111965658		12	rs2238154	111882485
12	rs76604970	111967155		12	rs2239194	111883779
12	rs607316	111969448		12	rs28362508	111884415
12	rs598711	111973140		12	rs3184504	111884608
12	rs598710	111973141		12	rs739496	111887659
12	rs597808	111973358		12	rs10849949	111893537
12	rs616668	111974280		12	rs2073950	111894072
12	rs619010	111974823		12	rs2301622	111895203
12	rs676767	111975163		12	rs2301621	111895272
12	rs648997	111976776		12	rs2283357	111897379
12	rs629404	111982813		12	rs28521474	111898142
12	rs621899	111984851		12	rs1557685	111901204
12	rs583140	111985954		12	rs4766578	111904371
12	rs596831	111986739		12	rs73201772	111905245
12	rs625093	111988432		12	rs10774625	111910219
12	rs638791	111989236		12	rs111818253	111910590
12	rs666727	111989658		12	rs10849951	111910912
12	rs641084	111989748		12	rs2339816	111912188
12	rs848132	111989979		12	rs7976462	111920168
12	rs593226	111993886		12	rs7965040	111920295
12	rs655107	111996557		12	rs11608565	111921926
12	rs642536	111997023		12	rs78209549	111926255
12	rs848129	111997502		12	rs1029388	111926901
12	rs610769	111999570		12	rs7134740	111927739
12	rs595529	112000648		12	rs7138498	111930400
12	rs616559	112003350		12	rs7137828	111932800
12	rs616513	112003383		12	rs55851737	111936838
12	rs615134	112003695		12	rs6490162	111941120
12	rs653178	112007756		12	rs587914	111943004
12	rs650887	112008242		12	rs617678	111945784
12	rs11065961	112023067		12	rs614591	111946435
12	rs11065979	112059557		12	rs678436	111949394
12	rs11065987	112072424		12	rs628825	111951850
12	rs11065991	112083162		12	rs630512	111952167
12	rs847892	112141570		12	rs688812	111962581
12	rs610303	112145100		12	rs863691	111963936
12	rs4766897	112179471		12	rs657197	111965658
12	rs2013002	112200150		12	rs76604970	111967155
12	rs2238151	112211833		12	rs607316	111969448
12	rs10744777	112233018		12	rs598711	111973140
12	rs10849979	112286938		12	rs598710	111973141
12	rs2269803	112326145		12	rs597808	111973358
12	rs6489819	112328230		12	rs616668	111974280
12	rs6489820	112328503		12	rs619010	111974823
12	rs7974772	112332283		12	rs676767	111975163
12	rs4766705	112333660		12	rs648997	111976776
12	rs7977009	112334923		12	rs629404	111982813
12	rs10849981	112335217		12	rs621899	111984851
12	rs10849982	112335539		12	rs583140	111985954
12	rs9971746	112337362		12	rs596831	111986739
12	rs3742000	112338539		12	rs625093	111988432
12	rs12321677	112339015		12	rs638791	111989236
12	rs3741998	112339843		12	rs666727	111989658
12	rs10849983	112340409		12	rs641084	111989748
12	rs12319165	112340734		12	rs848132	111989979
12	rs73426310	112342410		12	rs593226	111993886
12	rs12427012	112343374		12	rs655107	111996557
12	rs12316525	112344119		12	rs642536	111997023
12	rs12426493	112344756		12	rs848129	111997502
12	rs73426314	112345056		12	rs610769	111999570
12	rs11066077	112346661		12	rs595529	112000648
12	rs10849984	112347728		12	rs616559	112003350
12	rs10849985	112347754		12	rs616513	112003383
12	rs11066078	112347904		12	rs615134	112003695
12	rs7136469	112348191		12	rs653178	112007756
12	rs11066079	112350403		12	rs650887	112008242
12	rs11066080	112350404		12	rs12816310	112014501
12	rs61670030	112351854		12	rs7398705	112016016
12	rs4767202	112354075		12	rs12369009	112019799
12	rs7294902	112354531		12	rs10774629	112020214
12	rs57931035	112355899		12	rs10774631	112023001
12	rs11066085	112355949		12	rs11065961	112023067
12	rs12308660	112356735		12	rs11065967	112024384
12	rs61612992	112358064		12	rs7398196	112026383
12	rs7312260	112358663		12	rs7953810	112029291
12	rs7300320	112360168		12	rs11065976	112047571
12	rs7295001	112361909		12	rs66480035	112052651
12	rs11066089	112363267		12	rs11065979	112059557
12	rs12307393	112364028		12	rs11065987	112072424
12	rs11066090	112365523		12	rs11065991	112083162
12	rs34028354	112367555		12	rs601663	112123284
12	rs16941759	112367921		12	rs642898	112141233
12	rs12314527	112373089		12	rs847892	112141570
12	rs2285695	112375308		12	rs4766897	112179471
12	rs3752630	112375990		12	rs11066028	112245170
12	rs3752631	112376157		12	rs7309970	112312368
12	rs3752632	112376297		12	rs11066085	112355949
12	rs7959619	112376597		12	rs34028354	112367555
12	rs7975437	112376949		12	rs16941759	112367921
12	rs11066095	112377537		12	rs12314527	112373089
12	rs7953257	112684221		12	rs2285695	112375308
12	rs11066283	112840766		12	rs3752630	112375990
12	rs7300285	112849899		12	rs3752631	112376157
12	rs11066309	112883476		12	rs3752632	112376297
12	rs7953150	112941571		12	rs7959619	112376597
12	rs2051801	112943197		12	rs7975437	112376949
12	rs741334	112985328		12	rs11066095	112377537
12	rs3858706	112992377		12	rs9971833	112406771
12	rs7975817	112995718		12	rs2339907	112418146
12	rs7138418	112998336		12	rs7300252	112430346
12	rs11615047	113000685		12	rs4767284	112440731
12	rs726660	113001214		12	rs11066283	112840766
12	rs6489849	113006345		12	rs3759377	112848570
12	rs7974244	113007544		12	rs7300285	112849899
12	rs7974266	113007602		12	rs11066301	112871372
12	rs1544656	113008333		12	rs11066309	112883476
12	rs10850062	113019409		12	rs11066320	112906415
12	rs12580178	113024793		12	rs7953150	112941571
12	rs11610244	113026156		12	rs2051801	112943197
12	rs12315338	113163639		12	rs741334	112985328
12	rs11066390	113163766		12	rs3858706	112992377
12	rs11066391	113163771		12	rs7302596	112992991
12	rs4766998	113164556		12	rs7975817	112995718
				12	rs7138418	112998336
				12	rs11615047	113000685
				12	rs726660	113001214
				12	rs6489849	113006345
				12	rs7974244	113007544
				12	rs7974266	113007602
				12	rs1544656	113008333
				12	rs10850062	113019409
				12	rs12580178	113024793
				12	rs11612310	113025901
				12	rs11610244	113026156
				12	rs233710	113055920
				12	rs233702	113065917

## Sheet: Suppl. Table S3
Supplementary Table S3. Cis-eQTLs at chr12.24.12 for the genes CUX2, FAM109A, SH2B3, ATXN2, BRAP, ACAD10, MAPKAPK5 and MAPKAP5-AS1 obtained from GTEx data base (https://www.gtexportal.org/home/).
chr	SNP.id-eQTL	pos
12	rs3809283	111707754
12	rs6490037	111713671
12	rs7963641	111716718
12	rs11065849	111717615
12	rs4766458	111717899
12	rs11611512	111718382
12	rs11611514	111718417
12	rs7972173	111721775
12	rs1966303	111724442
12	rs4766568	111724699
12	rs3809278	111725185
12	rs2339719	111726850
12	rs35236844	111730157
12	rs2301658	111733274
12	rs4766569	111735007
12	rs933307	111735537
12	rs1344438	111735954
12	rs933306	111737985
12	rs933305	111738287
12	rs10849930	111739236
12	rs11065857	111739500
12	rs6490048	111741315
12	rs1362006	111742222
12	rs11065858	111742565
12	rs3809277	111743047
12	rs35607975	111745651
12	rs3843673	111746499
12	rs41455646	111746598
12	rs117509236	111746599
12	rs3847952	111746678
12	rs3742007	111747963
12	rs11065860	111749401
12	rs72042936	111750355
12	rs2879559	111750629
12	rs7398136	111751127
12	rs142244992	111752130
12	rs11065861	111752211
12	rs7137772	111753503
12	rs10849931	111753808
12	rs4766507	111754048
12	rs7300860	111754597
12	rs10774617	111755178
12	rs10849932	111755901
12	rs7973949	111756402
12	rs7970490	111756438
12	rs10849933	111757647
12	rs4766505	111758620
12	rs7136685	111759237
12	rs7137093	111759536
12	rs3742006	111760251
12	rs4766504	111760814
12	rs10849934	111761396
12	rs2879564	111761909
12	rs4545619	111761923
12	rs60454148	111762339
12	rs188467325	111762538
12	rs112611504	111763038
12	rs72389467	111763102
12	rs74495428	111763139
12	rs75467739	111763364
12	rs149293329	111764322
12	rs4523744	111764462
12	rs4512914	111764533
12	rs3847953	111765464
12	rs79592135	111766316
12	rs111875400	111767812
12	rs10849935	111767891
12	rs61507607	111767994
12	rs10849936	111768345
12	rs6490055	111768973
12	rs6490056	111769292
12	rs4766502	111769641
12	rs7299183	111771763
12	rs6490060	111773172
12	rs6490061	111773345
12	rs1965012	111773467
12	rs10774619	111773925
12	rs7398343	111774068
12	rs73412338	111774174
12	rs73412340	111775493
12	rs73412341	111777145
12	rs7297186	111778178
12	rs16941414	111779792
12	rs7978923	111780259
12	rs7306529	111780644
12	rs1558236	111780998
12	rs12423926	111781055
12	rs28403936	111783020
12	rs28877654	111783179
12	rs28844095	111783778
12	rs11065875	111783802
12	rs6490072	111784495
12	rs61745424	111785515
12	rs3803167	111785586
12	rs7398833	111786892
12	rs10219736	111788402
12	rs7978701	111788680
12	rs7958312	111789977
12	rs7316698	111790511
12	rs3803168	111791080
12	rs6490077	111791677
12	rs7300400	111792179
12	rs10849937	111792427
12	rs7399113	111792848
12	rs16941435	111792958
12	rs16941437	111793039
12	rs7312913	111793552
12	rs146769151	111793960
12	rs79931072	111794300
12	rs7961572	111797013
12	rs1344450	111797736
12	rs3742004	111798553
12	rs11576045	111799524
12	rs874286	111799681
12	rs10849938	111800059
12	rs139032867	111800835
12	rs1814246	111801951
12	rs73412352	111802181
12	rs7399251	111802680
12	rs113668560	111802686
12	rs73412353	111803008
12	rs200650968	111803200
12	rs73412354	111804471
12	rs73412355	111806152
12	rs2339758	111806966
12	rs933398	111807251
12	rs933399	111807499
12	rs56663449	111809182
12	rs11065878	111809911
12	rs10849939	111811604
12	rs115647629	111811903
12	rs7978892	111812328
12	rs10849940	111813356
12	rs7398796	111814155
12	rs73412370	111814970
12	rs10774621	111817367
12	rs112708167	111817418
12	rs10849941	111818487
12	rs10849942	111818637
12	rs11065884	111818701
12	rs55659645	111819556
12	rs10849943	111819589
12	rs77084745	111822422
12	rs10849944	111825389
12	rs117741012	111827203
12	rs7302763	111827569
12	rs74805912	111827883
12	rs11065888	111828663
12	rs7299142	111829513
12	rs10849946	111830485
12	rs4766572	111830765
12	rs4766573	111830809
12	rs143346279	111831281
12	rs77198489	111831451
12	rs80273807	111831468
12	rs59802812	111831522
12	rs11065890	111831686
12	rs61019987	111831908
12	rs4572196	111831993
12	rs60296060	111832340
12	rs4766574	111832372
12	rs77620314	111832628
12	rs76893418	111832696
12	rs60360115	111832888
12	rs10774622	111833348
12	rs10774623	111833589
12	rs10744771	111834384
12	rs4766460	111835009
12	rs7967514	111835545
12	rs4375492	111835990
12	rs60991042	111836658
12	rs7298118	111837285
12	rs3842307	111843198
12	rs3742003	111844218
12	rs34368158	111846028
12	rs3803170	111847740
12	rs12320499	111848834
12	rs12580300	111849271
12	rs7309325	111849515
12	rs7977752	111850230
12	rs11065896	111851087
12	rs12297345	111851265
12	rs57018784	111851933
12	rs11830222	111852706
12	rs865986932	111854856
12	rs7299849	111855461
12	rs11831659	111855678
12	rs7963692	111856443
12	rs7972796	111856493
12	rs7973120	111856738
12	rs12307162	111856975
12	rs739497	111858086
12	rs73428145	111858907
12	rs11837210	111861048
12	rs11829746	111861385
12	rs146460415	111861436
12	rs113474528	111861590
12	rs58982895	111862219
12	rs11065898	111862575
12	rs12306935	111862736
12	rs12301866	111863589
12	rs10849947	111864684
12	rs11065899	111864708
12	rs12312248	111864853
12	rs2283358	111865565
12	rs73199895	111866087
12	rs3782887	111866538
12	rs2285520	111867487
12	rs59241215	111867980
12	rs76890334	111869214
12	rs933580937	111869696
12	rs79806703	111870770
12	rs4766462	111871141
12	rs11065900	111872676
12	rs2239196	111873167
12	rs112142794	111873234
12	rs7299305	111874269
12	rs59037766	111874472
12	rs10849948	111875410
12	rs111442488	111877302
12	rs12298548	111877737
12	rs7301140	111877934
12	rs7296313	111878526
12	rs144898682	111878974
12	rs73410508	111879393
12	rs60612310	111879418
12	rs7964509	111881308
12	rs2239195	111881309
12	rs28615162	111881331
12	rs7305955	111881896
12	rs11065902	111882117
12	rs11065903	111882119
12	rs12315206	111882354
12	rs2238154	111882485
12	rs734285	111883574
12	rs2239194	111883779
12	rs73410513	111884289
12	rs28362508	111884415
12	rs1107853	111886284
12	rs11065904	111886967
12	rs73410519	111887572
12	rs739496	111887659
12	rs11065906	111888556
12	rs14555	111889316
12	rs7311116	111889541
12	rs7295678	111891867
12	rs2239197	111892685
12	rs10849949	111893537
12	rs2073950	111894072
12	rs10708872	111894232
12	rs7309993	111894652
12	rs2301622	111895203
12	rs12301585	111895209
12	rs2301621	111895272
12	rs7956220	111895899
12	rs2283357	111897379
12	rs7302805	111898115
12	rs28521474	111898142
12	rs11065908	111899402
12	rs11065909	111899488
12	rs11065910	111899834
12	rs6490140	111900293
12	rs76709544	111900828
12	rs1557685	111901204
12	rs12310522	111901557
12	rs11065912	111901887
12	rs57014198	111902256
12	rs12299425	111902410
12	rs138577114	111903400
12	rs11399004	111903692
12	rs7961399	111903838
12	rs4766578	111904371
12	rs73201772	111905245
12	rs11065915	111905994
12	rs35350651	111907431
12	rs11065916	111908682
12	rs12299245	111910020
12	rs10774625	111910219
12	rs12300764	111910424
12	rs111818253	111910590
12	rs10849951	111910912
12	rs7965226	111911938
12	rs2339816	111912188
12	rs12230853	111912584
12	rs11065917	111912656
12	rs56142475	111913799
12	rs2283355	111914641
12	rs7298960	111914831
12	rs12300465	111915880
12	rs10160956	111916175
12	rs10161383	111916281
12	rs144244990	111916578
12	rs7976102	111917559
12	rs150494096	111917995
12	rs11065922	111918497
12	rs60746537	111919310
12	rs113491100	111919873
12	rs7976462	111920168
12	rs111673663	111920229
12	rs7965040	111920295
12	rs12309980	111920971
12	rs115056781	111921675
12	rs11608565	111921926
12	rs2285518	111923417
12	rs17805591	111923455
12	rs10400565	111923466
12	rs12301101	111924422
12	rs10400583	111925030
12	rs10400458	111925057
12	rs10400460	111925246
12	rs10400469	111925337
12	rs78209549	111926255
12	rs1029388	111926901
12	rs144580469	111926991
12	rs11065924	111927310
12	rs7134740	111927739
12	rs4353328	111928494
12	rs4264205	111928933
12	rs4456327	111928972
12	rs11065925	111930091
12	rs7138498	111930400
12	rs77070824	111930640
12	rs149637511	111931975
12	rs7977725	111935733
12	rs55851737	111936838
12	rs7970627	111936869
12	rs7136567	111937766
12	rs7978231	111938471
12	rs7970626	111938907
12	rs58740648	111939784
12	rs11065932	111940045
12	rs79628266	111940688
12	rs6490162	111941120
12	rs7312583	111942464
12	rs587914	111943004
12	rs660254	111943121
12	rs7969891	111944854
12	rs7967698	111945330
12	rs7973327	111945362
12	rs544937294	111945452
12	rs617678	111945784
12	rs113621672	111946089
12	rs151125827	111946093
12	rs614591	111946435
12	rs11065934	111946837
12	rs7307870	111947054
12	rs148598154	111948723
12	rs678436	111949394
12	rs587949	111949588
12	rs16941540	111951375
12	rs59829184	111951497
12	rs628825	111951850
12	rs630512	111952167
12	rs16941541	111953704
12	rs11065936	111957031
12	rs150383897	111957410
12	rs7134907	111957991
12	rs12310120	111958533
12	rs74653363	111960104
12	rs11834632	111960315
12	rs11836810	111960316
12	rs10849954	111960797
12	rs11833973	111961459
12	rs7139444	111961786
12	rs688812	111962581
12	rs3815021	111962692
12	rs7302641	111962924
12	rs11065939	111963570
12	rs863691	111963936
12	rs16941551	111964604
12	rs77838113	111965525
12	rs657197	111965658
12	rs7301374	111966017
12	rs7305546	111966802
12	rs3858705	111967002
12	rs76604970	111967155
12	rs386766375	111967161
12	rs765176279	111967161
12	rs74350796	111967350
12	rs7301355	111968613
12	rs7314202	111968852
12	rs7305662	111968917
12	rs34967963	111969391
12	rs607316	111969448
12	rs7978331	111971233
12	rs76339564	111971376
12	rs139709342	111972067
12	rs7136679	111972279
12	rs11065941	111972924
12	rs598711	111973140
12	rs598710	111973141
12	rs596853	111973575
12	rs9804704	111973799
12	rs616668	111974280
12	rs619010	111974823
12	rs676767	111975163
12	rs648997	111976776
12	rs12317695	111977378
12	rs10680513	111977957
12	rs7979403	111978144
12	rs28452544	111978814
12	rs16934167	111979060
12	rs80298150	111980945
12	rs73412464	111981269
12	rs11065944	111981903
12	rs11065945	111982687
12	rs629404	111982813
12	rs11837800	111983257
12	rs7971276	111984334
12	rs41500449	111984801
12	rs621899	111984851
12	rs10849955	111985008
12	rs6490187	111985267
12	rs73412478	111985704
12	rs583140	111985954
12	rs596831	111986739
12	rs625093	111988432
12	rs638791	111989236
12	rs666727	111989658
12	rs641084	111989748
12	rs848132	111989979
12	rs58937998	111991593
12	rs12315171	111992078
12	rs7311293	111993106
12	rs10645847	111993520
12	rs11610849	111993571
12	rs7969300	111993712
12	rs593226	111993886
12	rs12301021	111995216
12	rs11065951	111995478
12	rs655107	111996557
12	rs642536	111997023
12	rs848129	111997502
12	rs7308857	111999200
12	rs610769	111999570
12	rs73414453	111999926
12	rs9971826	112000003
12	rs9971887	112000315
12	rs595529	112000648
12	rs13377932	112001017
12	rs11065953	112001394
12	rs60443842	112001523
12	rs7137348	112002908
12	rs616559	112003350
12	rs616513	112003383
12	rs11065954	112003673
12	rs615134	112003695
12	rs10849958	112003771
12	rs28823331	112003931
12	rs10774626	112005028
12	rs77001757	112005487
12	rs12314647	112006329
12	rs7953144	112007048
12	rs7964354	112007362
12	rs77110671	112007810
12	rs650887	112008242
12	rs16941578	112008699
12	rs76821272	112009141
12	rs7972340	112009414
12	rs12816310	112014501
12	rs113485398	112014582
12	rs146415388	112014635
12	rs151038991	112015064
12	rs60506035	112015825
12	rs7398705	112016016
12	rs7298107	112017562
12	rs11065958	112018657
12	rs6490216	112019603
12	rs12369009	112019799
12	rs10774629	112020214
12	rs56945768	112022149
12	rs10774631	112023001
12	rs11065961	112023067
12	rs73414496	112023516
12	rs112336421	112023775
12	rs11065967	112024384
12	rs77640557	112024504
12	rs12308744	112025894
12	rs7398196	112026383
12	rs113710104	112026671
12	rs112009841	112026996
12	rs111717860	112027014
12	rs113075607	112028927
12	rs149062199	112029168
12	rs60473879	112029260
12	rs7953810	112029291
12	rs111962129	112029560
12	rs142496500	112030545
12	rs58350765	112030648
12	rs73414502	112031528
12	rs73416404	112033827
12	rs143599937	112034753
12	rs695872	112036929
12	rs695871	112037000
12	rs10849962	112037526
12	rs12308557	112038117
12	rs12316988	112038332
12	rs12296408	112038636
12	rs12810456	112038676
12	rs6490230	112039188
12	rs6490231	112039298
12	rs11613633	112040904
12	rs12300359	112040949
12	rs112022408	112041701
12	rs3809274	112044333
12	rs2339818	112046476
12	rs7484754	112047296
12	rs11065976	112047571
12	rs7302114	112048359
12	rs12319091	112048490
12	rs142702160	112048976
12	rs76741465	112050445
12	rs66480035	112052651
12	rs2051793	112053772
12	rs10849963	112054977
12	rs76667020	112055560
12	rs74428042	112056680
12	rs35662736	112057775
12	rs149673355	112058274
12	rs11065979	112059557
12	rs149502112	112059968
12	rs11065980	112060388
12	rs11613441	112060842
12	rs12305105	112060866
12	rs77684561	112061723
12	rs1544396	112062875
12	rs9300319	112064897
12	rs76579145	112066917
12	rs7972674	112067387
12	rs10849964	112068438
12	rs183015141	112069836
12	rs75120850	112070869
12	rs73416497	112070977
12	rs11065987	112072424
12	rs76445107	112073524
12	rs3809276	112073916
12	rs3840796	112074304
12	rs74411430	112075997
12	rs55884098	112077884
12	rs145196099	112078025
12	rs76621364	112079870
12	rs59185961	112080902
12	rs78238613	112082493
12	rs143327384	112082519
12	rs143929470	112082792
12	rs148617821	112082809
12	rs7134633	112082934
12	rs11065991	112083162
12	rs60086337	112083785
12	rs145831018	112085879
12	rs57186456	112086099
12	rs149256256	112086371
12	rs10774632	112086503
12	rs557255995	112086575
12	rs59800733	112086982
12	rs61739319	112087805
12	rs56061769	112088254
12	rs75122732	112088751
12	rs112234420	112089519
12	rs80337646	112090436
12	rs12582964	112090779
12	rs12579287	112090814
12	rs59265267	112091856
12	rs148245571	112092316
12	rs2285727	112093078
12	rs7977304	112094408
12	rs7971818	112094435
12	rs7977828	112094766
12	rs56085333	112094909
12	rs138957407	112095009
12	rs12307990	112095618
12	rs75384652	112095921
12	rs10744775	112096215
12	rs10774633	112096289
12	rs1419586	112098285
12	rs7977023	112098775
12	rs10774634	112099245
12	rs142038347	112099267
12	rs113750942	112101380
12	rs78641124	112102227
12	rs80178062	112102679
12	rs3742001	112103148
12	rs79921733	112103246
12	rs61999323	112103589
12	rs57296855	112104374
12	rs59790566	112104597
12	rs3803171	112104748
12	rs188868097	112106510
12	rs138114250	112106672
12	rs7955941	112108024
12	rs7966892	112108309
12	rs140225873	112108541
12	rs111736223	112109096
12	rs79358450	112109211
12	rs113169767	112109223
12	rs146305699	112109358
12	rs114817792	112109686
12	rs76382880	112110028
12	rs76620590	112111164
12	rs2051792	112111717
12	rs56076826	112111812
12	rs12427276	112113508
12	rs7136874	112113658
12	rs77342832	112113817
12	rs11065999	112113850
12	rs76509230	112113858
12	rs76383979	112114096
12	rs56165378	112114415
12	rs78101219	112115047
12	rs78457020	112115788
12	rs76636966	112116139
12	rs61308437	112117009
12	rs112550693	112117496
12	rs75117773	112117823
12	rs139862452	112118422
12	rs847895	112118576
12	rs139563380	112118784
12	rs143193255	112118990
12	rs77974911	112119374
12	rs646275	112120170
12	rs12580069	112120254
12	rs618210	112121870
12	rs58580157	112123169
12	rs601663	112123284
12	rs61561567	112124503
12	rs61315691	112124687
12	rs142007647	112125318
12	rs649406	112126065
12	rs60694720	112126271
12	rs117600114	112126696
12	rs74673332	112127091
12	rs114609837	112127332
12	rs115334703	112127336
12	rs77500230	112128189
12	rs7980705	112129170
12	rs7971739	112129291
12	rs7977719	112129609
12	rs58881081	112129699
12	rs11066002	112130051
12	rs659964	112130199
12	rs80352379	112130418
12	rs78909071	112130490
12	rs77123766	112130564
12	rs74762902	112130666
12	rs7132509	112130708
12	rs75710754	112131069
12	rs632650	112131698
12	rs78391424	112132206
12	rs11066003	112132276
12	rs148866836	112132292
12	rs143561415	112132466
12	rs618358	112132632
12	rs617044	112132875
12	rs56240406	112133393
12	rs602276	112133924
12	rs7959942	112134668
12	rs147434813	112134745
12	rs695047	112134971
12	rs77177960	112135275
12	rs666951	112136583
12	rs75456659	112137123
12	rs75812910	112137169
12	rs57369943	112137972
12	rs77813513	112138949
12	rs755075754	112139208
12	rs201757778	112139212
12	rs150723991	112139235
12	rs607551	112139341
12	rs592311	112140409
12	rs11066009	112140815
12	rs642898	112141233
12	rs847892	112141570
12	rs138603728	112141631
12	rs682212	112142110
12	rs187043022	112142521
12	rs144304782	112142733
12	rs61309518	112144208
12	rs149820343	112144958
12	rs610303	112145100
12	rs57072497	112145217
12	rs61084633	112145216
12	rs627308	112146555
12	rs609230	112146911
12	rs608848	112146964
12	rs35276160	112147397
12	rs35753710	112147444
12	rs77585612	112148666
12	rs113412718	112149390
12	rs56307976	112150083
12	rs592967	112151476
12	rs112381390	112151690
12	rs77392966	112152033
12	rs147580273	112152228
12	rs145517258	112152766
12	rs78200657	112153132
12	rs57721697	112153858
12	rs74915934	112154513
12	rs141853815	112155088
12	rs7295406	112155134
12	rs113983443	112155888
12	rs78909946	112155928
12	rs140102070	112156447
12	rs117841567	112156587
12	rs148637426	112156647
12	rs11503168	112156745
12	rs77342129	112156816
12	rs688920	112157262
12	rs114716337	112157497
12	rs76395881	112157864
12	rs144752992	112157931
12	rs76245526	112158493
12	rs147545702	112158734
12	rs630616	112158966
12	rs1100130	112160842
12	rs1100129	112161022
12	rs1100127	112161262
12	rs680135	112161425
12	rs658051	112161594
12	rs551372551	112161733
12	rs571531438	112161917
12	rs847898	112163646
12	rs146525054	112163905
12	rs115922503	112163982
12	rs113697473	112164007
12	rs143418951	112164012
12	rs139567758	112164268
12	rs61675993	112164394
12	rs634819	112164620
12	rs594570	112164622
12	rs634389	112164715
12	rs74446006	112165412
12	rs35358426	112165856
12	rs58598790	112166605
12	rs624716	112166696
12	rs78705199	112166927
12	rs113225575	112167134
12	rs79872508	112167379
12	rs59844708	112167599
12	rs640783	112168050
12	rs79061554	112168411
12	rs55864357	112168660
12	rs57761542	112169112
12	rs668774	112169652
12	rs78226348	112170365
12	rs76261196	112171445
12	rs76918876	112171643
12	rs74669905	112171681
12	rs142465173	112172187
12	rs7975114	112173069
12	rs847900	112173448
12	rs75182985	112174412
12	rs78112811	112174765
12	rs35716113	112174773
12	rs80351850	112174822
12	rs78006345	112175693
12	rs143225406	112175699
12	rs648300	112175819
12	rs669148	112176107
12	rs80079426	112176359
12	rs56311763	112176526
12	rs111685767	112176530
12	rs58759066	112177015
12	rs78886810	112177781
12	rs56310777	112178122
12	rs58203141	112178175
12	rs77941328	112178459
12	rs115544233	112178543
12	rs114572920	112178544
12	rs75454591	112179472
12	rs60350179	112180141
12	rs7962138	112180177
12	rs61228394	112180205
12	rs75391425	112181000
12	rs59905228	112181226
12	rs115382014	112181526
12	rs7309076	112182245
12	rs115117481	112183429
12	rs4767694	112183490
12	rs11066018	112183574
12	rs11066019	112183887
12	rs7303864	112184472
12	rs7136739	112184666
12	rs75197003	112185591
12	rs78455539	112185797
12	rs75138525	112186042
12	rs75655687	112187148
12	rs35309453	112187396
12	rs11608345	112187840
12	rs118018677	112189001
12	rs115368534	112189577
12	rs7295396	112189880
12	rs78998915	112189900
12	rs7964201	112190130
12	rs10638014	112190412
12	rs6490294	112190438
12	rs7956676	112191139
12	rs75822212	112191417
12	rs2074055	112191641
12	rs80294185	112191669
12	rs72125262	112192432
12	rs7966142	112193133
12	rs7971799	112193194
12	rs79233724	112193283
12	rs10714279	112193287
12	rs75289932	112194237
12	rs75604924	112194358
12	rs79779492	112194421
12	rs739580	112194727
12	rs737280	112194976
12	rs7974339	112195275
12	rs79960443	112196532
12	rs7978737	112196611
12	rs76362151	112196614
12	rs113709730	112197058
12	rs75340856	112197160
12	rs76465180	112197715
12	rs78705771	112197780
12	rs7294578	112197837
12	rs78000144	112197920
12	rs7133964	112198021
12	rs57687325	112198278
12	rs71975826	112198377
12	rs10849969	112199080
12	rs7302562	112199361
12	rs2013002	112200150
12	rs78769404	112200637
12	rs75365165	112200832
12	rs76669759	112201427
12	rs57565776	112201823
12	rs59636647	112202169
12	rs55737128	112202737
12	rs116422312	112203802
12	rs75812027	112204249
12	rs886205	112204427
12	rs77819145	112205641
12	rs148620777	112205647
12	rs76326141	112206650
12	rs2283354	112206685
12	rs4767939	112206895
12	rs75584029	112207260
12	rs56884502	112207300
12	rs78560131	112207302
12	rs78274783	112207429
12	rs76126169	112207499
12	rs182234983	112208526
12	rs186367832	112208527
12	rs74849450	112208838
12	rs79073142	112208997
12	rs4767944	112209341
12	rs149677480	112210534
12	rs76924519	112211157
12	rs80264018	112211208
12	rs34083959	112211809
12	rs2238151	112211833
12	rs59370732	112212075
12	rs56077984	112213051
12	rs59300843	112213323
12	rs77148608	112213965
12	rs78617366	112214300
12	rs2238152	112214459
12	rs112000082	112214911
12	rs60826763	112215377
12	rs75076596	112215778
12	rs76081702	112215903
12	rs148340076	112216907
12	rs11613713	112217138
12	rs11609628	112217208
12	rs75285123	112218577
12	rs77039719	112218898
12	rs117358900	112220414
12	rs75879223	112220415
12	rs78602437	112220723
12	rs79463616	112221353
12	rs114882964	112221538
12	rs4648328	112222788
12	rs3832868	112222867
12	rs112230847	112222940
12	rs78439634	112223946
12	rs139702147	112224096
12	rs57046733	112225736
12	rs10774637	112225927
12	rs76211736	112226244
12	rs10849970	112226433
12	rs77384237	112227797
12	rs75029020	112228021
12	rs440	112228714
12	rs441	112228849
12	rs74595229	112229081
12	rs113648753	112229539
12	rs75822349	112230015
12	rs4646777	112230036
12	rs76977743	112230219
12	rs10744777	112233018
12	rs111324903	112233365
12	rs144300145	112233481
12	rs78783055	112233495
12	rs142293232	112234116
12	rs75262684	112234435
12	rs4646778	112235783
12	rs147110184	112236397
12	rs78809435	112237135
12	rs79961638	112237339
12	rs79323183	112237509
12	rs74429409	112238048
12	rs79596048	112238384
12	rs10774638	112239872
12	rs75480510	112240192
12	rs113635624	112240423
12	rs148568389	112241219
12	rs73420492	112241389
12	rs2158028	112241402
12	rs111627571	112241472
12	rs77422707	112244053
12	rs16941667	112244413
12	rs11066028	112245170
12	rs148410674	112246457
12	rs7296651	112246954
12	rs58352818	112247532
12	rs4646780	112248192
12	rs142915302	112248214
12	rs6489793	112249884
12	rs12579954	112250158
12	rs10161111	112250200
12	rs10160982	112250352
12	rs10849971	112251197
12	rs111481433	112252052
12	rs114656982	112252419
12	rs56320965	112254319
12	rs2339840	112254941
12	rs9971942	112256042
12	rs6489798	112256752
12	rs7305242	112256762
12	rs139974191	112257819
12	rs10774639	112258445
12	rs10849972	112258556
12	rs60505450	112258579
12	rs28780737	112258854
12	rs12578860	112258933
12	rs11536074	112259622
12	rs74388069	112259881
12	rs2106697	112260065
12	rs11503171	112261347
12	rs80136840	112261681
12	rs11066040	112262789
12	rs199649104	112262800
12	rs7137270	112263402
12	rs57976537	112263873
12	rs12229977	112263900
12	rs10849974	112264158
12	rs145314930	112264627
12	rs10849975	112264648
12	rs736534	112264800
12	rs57303367	112265083
12	rs79617125	112266243
12	rs61547643	112266624
12	rs73422314	112266728
12	rs574010286	112267163
12	rs549234129	112267185
12	rs113356383	112267206
12	rs80165378	112267652
12	rs111707684	112267851
12	rs148001411	112268154
12	rs73422315	112268299
12	rs113188391	112268383
12	rs375329393	112268446
12	rs566393591	112268975
12	rs536928007	112269111
12	rs576817205	112269472
12	rs60767482	112271105
12	rs60895889	112272716
12	rs12319539	112272717
12	rs57751944	112272740
12	rs12306584	112272776
12	rs12306710	112272981
12	rs12315114	112273059
12	rs11513729	112273499
12	rs7488629	112273500
12	rs202041798	112273585
12	rs73422316	112273674
12	rs12427169	112273844
12	rs7970881	112274236
12	rs7953874	112274741
12	rs10849977	112275452
12	rs112703217	112275642
12	rs76122743	112275745
12	rs73422318	112275973
12	rs57417329	112276062
12	rs10849978	112276120
12	rs7314870	112276464
12	rs6489810	112277406
12	rs3177647	112277576
12	rs60579696	112277592
12	rs2879603	112278025
12	rs77388898	112279704
12	rs151283114	112279787
12	rs138511097	112280091
12	rs4767067	112280231
12	rs75241782	112280300
12	rs138881887	112280749
12	rs3213628	112280773
12	rs4767068	112281013
12	rs7980569	112281384
12	rs7970847	112281493
12	rs4767069	112281502
12	rs3782885	112282583
12	rs57786827	112282838
12	rs56411637	112282998
12	rs12230410	112283040
12	rs12228844	112283050
12	rs11066044	112283546
12	rs11066045	112283551
12	rs11066046	112283881
12	rs7137386	112283914
12	rs59317684	112284281
12	rs72333897	112284300
12	rs7306566	112284380
12	rs7307625	112284491
12	rs57046217	112285116
12	rs145942514	112285145
12	rs11066047	112285428
12	rs4346023	112285542
12	rs2158030	112285591
12	rs56333962	112286503
12	rs7315642	112286796
12	rs10849979	112286938
12	rs2339841	112287102
12	rs7134084	112287344
12	rs58376384	112287755
12	rs7135919	112288089
12	rs12302040	112288179
12	rs12322899	112288202
12	rs11066049	112288464
12	rs12231006	112288602
12	rs60661425	112288827
12	rs78792664	112290062
12	rs12307192	112290346
12	rs57502306	112290443
12	rs12307365	112290651
12	rs60912067	112291165
12	rs6489817	112291242
12	rs7306262	112291416
12	rs7295727	112291476
12	rs7296199	112291844
12	rs4767072	112292108
12	rs12313385	112292147
12	rs7310605	112292470
12	rs58635554	112292752
12	rs4767074	112292962
12	rs79453676	112293616
12	rs79193517	112293624
12	rs111374400	112293910
12	rs57427612	112293996
12	rs147664570	112294102
12	rs35704336	112294373
12	rs12299256	112295182
12	rs10774640	112295190
12	rs12423484	112296451
12	rs112425375	112297396
12	rs7309505	112297568
12	rs11066050	112297748
12	rs876896	112298257
12	rs75080921	112298972
12	rs139160703	112299278
12	rs79896949	112299555
12	rs75290013	112300458
12	rs7976557	112300780
12	rs11066051	112301760
12	rs11066052	112302312
12	rs2879604	112303481
12	rs11066053	112304353
12	rs11066054	112306165
12	rs59035903	112306920
12	rs7962814	112309571
12	rs6489818	112310580
12	rs78128974	112311746
12	rs7309970	112312368
12	rs10849980	112312739
12	rs79791522	112313172
12	rs7297760	112313688
12	rs7297883	112313795
12	rs11066056	112314335
12	rs112405622	112314705
12	rs375005563	112314934
12	rs12426554	112315102
12	rs12426566	112315172
12	rs4767112	112315697
12	rs2097701	112316774
12	rs7294623	112317096
12	rs11066058	112317320
12	rs73424275	112318493
12	rs16941703	112318734
12	rs56153704	112318929
12	rs61440627	112318997
12	rs57566221	112319021
12	rs28517644	112319365
12	rs7961704	112319398
12	rs146563102	112320190
12	rs11066062	112320947
12	rs75803132	112321322
12	rs11066063	112321948
12	rs61340396	112322294
12	rs12296574	112322777
12	rs77211491	112322778
12	rs12315146	112323016
12	rs1981517	112323582
12	rs12423041	112324846
12	rs148698477	112325472
12	rs149778488	112325669
12	rs2269801	112326123
12	rs2269802	112326138
12	rs2269803	112326145
12	rs16941724	112327057
12	rs73424286	112327142
12	rs56729266	112327383
12	rs6489819	112328230
12	rs6489820	112328503
12	rs7973713	112328587
12	rs77030808	112329028
12	rs12580246	112331317
12	rs111615149	112331358
12	rs74601291	112331475
12	rs12231873	112331915
12	rs7974772	112332283
12	rs11066071	112332425
12	rs142671850	112332568
12	rs17220417	112333231
12	rs4766705	112333660
12	rs4238035	112334659
12	rs7977009	112334923
12	rs10849981	112335217
12	rs10849982	112335539
12	rs9971746	112337362
12	rs7309681	112337874
12	rs3742000	112338539
12	rs3832867	112338734
12	rs147114007	112338985
12	rs12321677	112339015
12	rs3741999	112339608
12	rs3741998	112339843
12	rs75797656	112340341
12	rs10849983	112340409
12	rs150149238	112340477
12	rs12319165	112340734
12	rs78073754	112341262
12	rs140821477	112342318
12	rs73426310	112342410
12	rs12427012	112343374
12	rs145873503	112343625
12	rs12316525	112344119
12	rs12426493	112344756
12	rs73426314	112345056
12	rs79821820	112345229
12	rs146680593	112345685
12	rs11066077	112346661
12	rs10849984	112347728
12	rs10849985	112347754
12	rs57788006	112347809
12	rs11066078	112347904
12	rs7136469	112348191
12	rs77844159	112348656
12	rs79229817	112349669
12	rs11066079	112350403
12	rs11066080	112350404
12	rs182686482	112350744
12	rs55992544	112351231
12	rs61670030	112351854
12	rs113674042	112352993
12	rs112256561	112353251
12	rs4767202	112354075
12	rs140296824	112354274
12	rs7294902	112354531
12	rs11066084	112355472
12	rs55906611	112355501
12	rs57931035	112355899
12	rs11066085	112355949
12	rs75726400	112356481
12	rs12308660	112356735
12	rs78729142	112357260
12	rs79881017	112357881
12	rs61612992	112358064
12	rs7312260	112358663
12	rs75554353	112359326
12	rs7300320	112360168
12	rs4766721	112360853
12	rs7295001	112361909
12	rs11066089	112363267
12	rs12307393	112364028
12	rs12580175	112364512
12	rs879736369	112365363
12	rs760251100	112365372
12	rs61012856	112365491
12	rs11066090	112365523
12	rs79976090	112366118
12	rs58742238	112366324
12	rs34028354	112367555
12	rs16941759	112367921
12	rs59131168	112368363
12	rs75353096	112368653
12	rs11066092	112368871
12	rs10849986	112369747
12	rs59836372	112369878
12	rs11066094	112370295
12	rs77471419	112370596
12	rs112506613	112372305
12	rs12314527	112373089
12	rs57601860	112374086
12	rs2285695	112375308
12	rs77716999	112375802
12	rs3752630	112375990
12	rs3752631	112376157
12	rs3752632	112376297
12	rs7959619	112376597
12	rs10849987	112376675
12	rs532166636	112376702
12	rs7975437	112376949
12	rs11066095	112377537
12	rs7133881	112378768
12	rs12582100	112378909
12	rs138245274	112379013
12	rs111900779	112379095
12	rs7295665	112379271
12	rs7137889	112379587
12	rs11066097	112379635
12	rs77809791	112380027
12	rs80017658	112380372
12	rs73426362	112380470
12	rs7973309	112382251
12	rs9788231	112385665
12	rs79520091	112386185
12	rs77177214	112387967
12	rs11066098	112388128
12	rs7973337	112388431
12	rs74391151	112390260
12	rs74445700	112390621
12	rs77141687	112391361
12	rs77204391	112391876
12	rs11066099	112392036
12	rs757160	112393065
12	rs12578195	112393934
12	rs12579298	112394022
12	rs7295722	112394260
12	rs58552361	112395121
12	rs7965368	112395239
12	rs575200228	112395357
12	rs7965486	112396051
12	rs76850393	112396367
12	rs7959723	112397064
12	rs78536756	112397745
12	rs12579799	112397887
12	rs146899059	112398065
12	rs12305655	112398188
12	rs12305667	112398451
12	rs11534814	112398523
12	rs10849990	112398910
12	rs7967617	112399273
12	rs7970920	112399454
12	rs142852885	112400012
12	rs7974550	112400166
12	rs76300790	112402669
12	rs111711488	112402668
12	rs7315950	112402717
12	rs56814171	112402950
12	rs12423689	112403135
12	rs12423699	112403161
12	rs145321747	112403476
12	rs149063520	112403672
12	rs56204241	112403787
12	rs12306814	112403813
12	rs7963329	112403931
12	rs7977048	112403997
12	rs9630276	112404838
12	rs12423061	112404895
12	rs113863916	112405869
12	rs7309825	112406248
12	rs12426312	112406749
12	rs9971833	112406771
12	rs112426410	112407438
12	rs113675324	112407543
12	rs111510050	112407589
12	rs9971871	112408376
12	rs11066106	112408861
12	rs76378955	112408945
12	rs1016078	112410077
12	rs1016079	112410186
12	rs7299918	112410335
12	rs60217649	112410920
12	rs11066108	112412020
12	rs144352398	112413241
12	rs73426393	112414363
12	rs79036744	112414551
12	rs11066111	112415179
12	rs4767248	112415989
12	rs11066112	112416586
12	rs111436404	112416794
12	rs76751969	112416847
12	rs75200975	112416949
12	rs2339907	112418146
12	rs113137006	112418244
12	rs2339908	112418496
12	rs2106956	112418918
12	rs77765968	112419388
12	rs12582376	112420128
12	rs7313892	112421352
12	rs11066113	112423062
12	rs73426401	112423286
12	rs7398434	112424219
12	rs7956483	112424570
12	rs76124603	112424653
12	rs4767264	112425746
12	rs80104974	112427796
12	rs78745958	112428171
12	rs12423126	112429469
12	rs77525382	112429834
12	rs11066115	112430169
12	rs7300252	112430346
12	rs57646770	112431212
12	rs11066117	112432709
12	rs7134638	112433411
12	rs57929857	112433556
12	rs11066118	112434152
12	rs10774645	112434469
12	rs11066119	112434504
12	rs75708115	112435957
12	rs7954482	112436016
12	rs11066120	112436195
12	rs61502080	112436394
12	rs10735077	112436533
12	rs11066121	112436677
12	rs75302586	112437010
12	rs11066122	112437149
12	rs11066123	112437397
12	rs7307862	112437514
12	rs7308587	112438046
12	rs7312472	112438770
12	rs57439171	112439287
12	rs7316650	112439664
12	rs73428216	112440510
12	rs4767284	112440731
12	rs16941804	112440998
12	rs7306804	112441089
12	rs145210452	112441147
12	rs7313773	112441688
12	rs9788216	112441741
12	rs12426505	112442288
12	rs12423960	112442416
12	rs12425329	112442432
12	rs10849992	112443017
12	rs79314893	112443903
12	rs76290547	112443904
12	rs7310545	112443960
12	rs7296841	112444109
12	rs11066124	112444470
12	rs7314232	112444517
12	rs11066125	112444541
12	rs11066126	112444891
12	rs79888521	112445290
12	rs112502212	112445840
12	rs60998439	112445969
12	rs12319718	112446246
12	rs11066127	112446355
12	rs78615456	112446405
12	rs1967628	112446493
12	rs1967629	112446710
12	rs76319060	112447288
12	rs867137474	112447864
12	rs7952986	112448162
12	rs79522496	112448366
12	rs7132863	112448883
12	rs12300496	112450433
12	rs11066128	112450754
12	rs531737619	112451190
12	rs1880871	112452262
12	rs7316563	112453635
12	rs16941831	112453959
12	rs10849993	112454612
12	rs79271898	112454619
12	rs10849994	112455027
12	rs79398769	112455169
12	rs112101023	112455675
12	rs79761579	112458885
12	rs80350869	112459849
12	rs7114	112460749
12	rs73428236	112461405
12	rs58368428	112462275
12	rs4767293	112463296
12	rs4767296	112463366
12	rs77554950	112463656
12	rs10431388	112464631
12	rs7295294	112464893
12	rs74785120	112466203
12	rs146973381	112467905
12	rs6489824	112468417
12	rs10507236	112468439
12	rs145777382	112468744
12	rs55955913	112469077
12	rs79910716	112469614
12	rs12298022	112471090
12	rs11066134	112471302
12	rs80288216	112471716
12	rs114166190	112473125
12	rs74839799	112473349
12	rs77337506	112473642
12	rs78831907	112474664
12	rs60007060	112475263
12	rs75913788	112477513
12	rs4766760	112478872
12	rs77073016	112478932
12	rs75645582	112479140
12	rs10849995	112479544
12	rs2272309	112481084
12	rs4766761	112481825
12	rs12426398	112482290
12	rs11066137	112485839
12	rs3825388	112485951
12	rs80312988	112486354
12	rs17696736	112486818
12	rs76065456	112489393
12	rs12312538	112489521
12	rs148685527	112490410
12	rs2339941	112490764
12	rs77745222	112492470
12	rs4766764	112493067
12	rs4766765	112493109
12	rs76996572	112493337
12	rs75781263	112494325
12	rs111930367	112496617
12	rs941141	112499857
12	rs7959011	112501237
12	rs12230218	112501526
12	rs7978068	112501766
12	rs11066143	112502099
12	rs7314282	112502438
12	rs12227016	112503593
12	rs10539639	112504307
12	rs77279076	112505023
12	rs10849996	112505176
12	rs7972112	112505182
12	rs113053121	112505984
12	rs11066144	112507561
12	rs10849997	112507801
12	rs7977861	112507802
12	rs12306198	112508407
12	rs958530	112508424
12	rs958529	112508442
12	rs10849998	112508699
12	rs112665078	112508793
12	rs11066145	112508875
12	rs11066146	112509060
12	rs58886972	112509281
12	rs11066147	112509677
12	rs7298532	112510404
12	rs78525341	112510958
12	rs12302278	112512081
12	rs79436309	112513118
12	rs116126208	112514494
12	rs80282877	112514802
12	rs6489825	112515077
12	rs77176084	112515312
12	rs79911782	112515330
12	rs149426841	112515369
12	rs74636821	112515912
12	rs3741992	112516637
12	rs10849999	112516832
12	rs7311641	112517210
12	rs77711820	112517268
12	rs1980364	112517642
12	rs11066151	112519395
12	rs150374808	112520512
12	rs2339973	112520883
12	rs74812534	112521125
12	rs4767361	112521244
12	rs4767362	112521357
12	rs4767364	112521448
12	rs78866396	112522346
12	rs10850000	112522818
12	rs34119309	112523129
12	rs111462063	112523678
12	rs11066156	112523970
12	rs7304572	112525073
12	rs78004748	112526164
12	rs75045503	112529096
12	rs79624283	112530702
12	rs1465059	112534007
12	rs78182459	112534659
12	rs12582208	112537304
12	rs12422941	112537738
12	rs2056697	112538187
12	rs77070496	112538497
12	rs79540372	112538713
12	rs76291334	112538992
12	rs10774649	112539516
12	rs60204334	112540577
12	rs60690688	112541983
12	rs78154559	112543664
12	rs111597699	112545031
12	rs73412716	112545197
12	rs11066169	112545983
12	rs78833544	112546183
12	rs76653694	112546345
12	rs7965087	112548562
12	rs1918209	112549465
12	rs60038277	112550454
12	rs77740391	112550901
12	rs143491619	112551699
12	rs11066172	112552497
12	rs12424583	112553052
12	rs11066173	112554667
12	rs4534647	112554962
12	rs75891432	112555457
12	rs10850002	112556948
12	rs73421065	112559379
12	rs7132403	112560281
12	rs11066174	112561047
12	rs58047810	112562486
12	rs11066175	112563994
12	rs7309841	112565053
12	rs60545071	112565307
12	rs111574789	112566758
12	rs11066178	112567294
12	rs111958936	112567605
12	rs4767389	112567920
12	rs2056698	112569103
12	rs79808465	112569511
12	rs4767390	112569607
12	rs10850003	112571169
12	rs148107405	112572941
12	rs11066180	112574710
12	rs148610528	112576280
12	rs10850004	112577990
12	rs7970397	112580071
12	rs11066183	112580832
12	rs6489828	112581259
12	rs34452506	112581275
12	rs59700093	112581526
12	rs6489829	112582401
12	rs6489830	112582540
12	rs79680080	112583447
12	rs12422864	112584201
12	rs76012166	112584408
12	rs882919	112586362
12	rs17630235	112591686
12	rs60549974	112591821
12	rs11066185	112592612
12	rs76359714	112592889
12	rs150782332	112592935
12	rs113120583	112593236
12	rs199972720	112593868
12	rs9705607	112594017
12	rs11066186	112594667
12	rs12579396	112594814
12	rs11066187	112596474
12	rs12231501	112596974
12	rs7302648	112597113
12	rs12427185	112597274
12	rs140344390	112598111
12	rs3519	112598321
12	rs3215349	112599061
12	rs80096478	112599265
12	rs79726326	112599283
12	rs3830633	112599937
12	rs2272308	112601250
12	rs111277819	112601733
12	rs2293432	112601808
12	rs59036878	112603372
12	rs2242496	112605611
12	rs10850005	112606021
12	rs75555218	112606476
12	rs74582787	112607085
12	rs75893431	112607922
12	rs3215348	112608315
12	rs149373351	112609800
12	rs144701184	112609856
12	rs7970181	112609998
12	rs11066188	112610714
12	rs10850006	112611070
12	rs6489832	112612153
12	rs78345358	112612852
12	rs114245076	112613239
12	rs7316689	112615374
12	rs12580428	112615377
12	rs12579336	112615538
12	rs2037745	112615782
12	rs12423572	112615919
12	rs7973898	112616167
12	rs10850007	112616431
12	rs74187049	112617918
12	rs2057686	112618200
12	rs7979255	112618469
12	rs7958070	112619515
12	rs74531234	112619761
12	rs11066191	112619765
12	rs3741993	112621886
12	rs2339942	112624846
12	rs142097334	112625624
12	rs16941909	112626224
12	rs57168159	112626845
12	rs10850008	112627940
12	rs80009232	112628308
12	rs877595	112628833
12	rs2106972	112632149
12	rs140434027	112633126
12	rs57866673	112633304
12	rs77522654	112635191
12	rs4767475	112640165
12	rs2301712	112641377
12	rs12423268	112641707
12	rs10850009	112643612
12	rs10850010	112644446
12	rs10850011	112644591
12	rs60808588	112647319
12	rs11066193	112647744
12	rs10161225	112648981
12	rs10850012	112649531
12	rs10850013	112650049
12	rs10850014	112650058
12	rs11066194	112650127
12	rs201696607	112650592
12	rs145494708	112650622
12	rs10850015	112650707
12	rs11066195	112652006
12	rs10850016	112652523
12	rs7295628	112655948
12	rs60348583	112656238
12	rs112725417	112657361
12	rs3741994	112657656
12	rs78152893	112657738
12	rs114486699	112660408
12	rs11066198	112660592
12	rs11066199	112660771
12	rs11066200	112660987
12	rs7956202	112661263
12	rs60082293	112661269
12	rs11066201	112661585
12	rs77316494	112663368
12	rs77469171	112663540
12	rs61667833	112663916
12	rs7958596	112665013
12	rs10850018	112667004
12	rs1005902	112667675
12	rs11066202	112668226
12	rs4767521	112668334
12	rs4767522	112668343
12	rs12579851	112668755
12	rs77894076	112669740
12	rs11066203	112669812
12	rs1985679	112670093
12	rs12579654	112670559
12	rs34779877	112671650
12	rs118073688	112671677
12	rs11066206	112673762
12	rs2106970	112674357
12	rs11066207	112675133
12	rs11066208	112676668
12	rs11066209	112677279
12	rs10850019	112677504
12	rs11066210	112678134
12	rs4766844	112678928
12	rs4767530	112679176
12	rs4767531	112680045
12	rs12423968	112680441
12	rs58981450	112682011
12	rs7966422	112682276
12	rs76736770	112683515
12	rs7953257	112684221
12	rs55893433	112684332
12	rs147222333	112686987
12	rs73423235	112687115
12	rs16941968	112691378
12	rs12228997	112692675
12	rs75498329	112693555
12	rs75040473	112693915
12	rs11066218	112695433
12	rs146379958	112695453
12	rs11066219	112695759
12	rs2285810	112699540
12	rs146947965	112700429
12	rs11066222	112700818
12	rs59651973	112700884
12	rs139835055	112700883
12	rs9805104	112701191
12	rs7310858	112701726
12	rs2301757	112703732
12	rs78557593	112704013
12	rs4767572	112704961
12	rs11066223	112705013
12	rs11066225	112706002
12	rs367847395	112706823
12	rs11066226	112707398
12	rs10850023	112708331
12	rs2285809	112708426
12	rs4766864	112709121
12	rs4766865	112709223
12	rs12228104	112710206
12	rs11066227	112710923
12	rs141512931	112712771
12	rs78191969	112713020
12	rs58249241	112713895
12	rs11066228	112714834
12	rs11066229	112715034
12	rs11066230	112715324
12	rs12424641	112716037
12	rs79515365	112716384
12	rs10492015	112717000
12	rs7977534	112717920
12	rs10161290	112718198
12	rs10850024	112718510
12	rs11066231	112718653
12	rs7964047	112719010
12	rs11066232	112719166
12	rs80234740	112721528
12	rs11066235	112722684
12	rs11066236	112724768
12	rs4767615	112725148
12	rs10850025	112726149
12	rs76957512	112726300
12	rs138195099	112727728
12	rs77843946	112727778
12	rs143774351	112728132
12	rs139393239	112728441
12	rs4766882	112729187
12	rs565781721	112729364
12	rs11066240	112730593
12	rs11066241	112730907
12	rs80217554	112731503
12	rs59774381	112731849
12	rs11066242	112732025
12	rs77718440	112732507
12	rs7959454	112732608
12	rs561917936	112733626
12	rs150291134	112734020
12	rs11066245	112735492
12	rs74861215	112736083
12	rs6489836	112736504
12	rs12230537	112736730
12	rs10850026	112737860
12	rs112173164	112737955
12	rs7962502	112738833
12	rs12578921	112738845
12	rs7972486	112738942
12	rs7973349	112738985
12	rs111897587	112739062
12	rs11066246	112739700
12	rs1859246	112740315
12	rs76730668	112740418
12	rs77521167	112740472
12	rs4357753	112740709
12	rs11066247	112741811
12	rs2285808	112743773
12	rs2285807	112743843
12	rs147910225	112744541
12	rs1989949	112744634
12	rs2285806	112747105
12	rs12229891	112747662
12	rs11066252	112748569
12	rs11066253	112748606
12	rs11066254	112749061
12	rs12230336	112749062
12	rs114948768	112749146
12	rs10850027	112749836
12	rs10850028	112750165
12	rs11066255	112750813
12	rs4766895	112752655
12	rs7295450	112753321
12	rs7965261	112754449
12	rs16942009	112755119
12	rs60569935	112755835
12	rs61712778	112756009
12	rs16942011	112756514
12	rs6489837	112758105
12	rs111627350	112758808
12	rs77416627	112758965
12	rs11066257	112760474
12	rs74868054	112760795
12	rs146320927	112762188
12	rs114875670	112762514
12	rs77468840	112763528
12	rs57196059	112764543
12	rs139620858	112764977
12	rs11066260	112766116
12	rs77502429	112767851
12	rs10850031	112771063
12	rs11066261	112771794
12	rs12322102	112775474
12	rs1468253	112776042
12	rs1468252	112777097
12	rs1468251	112777433
12	rs77926279	112778225
12	rs11066264	112781117
12	rs4766898	112781844
12	rs57253991	112781852
12	rs80230166	112785506
12	rs10850033	112785571
12	rs60258199	112785582
12	rs7979545	112790648
12	rs7954620	112791123
12	rs6489839	112791373
12	rs74409223	112792166
12	rs7956154	112792584
12	rs113431482	112793069
12	rs57617581	112793560
12	rs11066267	112794068
12	rs7974383	112794714
12	rs7977931	112795298
12	rs7978523	112795744
12	rs11066270	112795868
12	rs2158226	112800786
12	rs11066271	112801007
12	rs7970939	112801608
12	rs111233661	112802426
12	rs11066273	112803243
12	rs1344439	112803529
12	rs112060328	112804487
12	rs11066278	112807553
12	rs6489840	112809426
12	rs6489841	112809851
12	rs144896780	112810762
12	rs60728177	112811257
12	rs7296050	112811783
12	rs7959696	112813415
12	rs28551113	112814745
12	rs74237641	112816550
12	rs7311681	112817847
12	rs12423788	112820494
12	rs7302370	112822533
12	rs16942036	112824473
12	rs57785510	112829868
12	rs76296879	112830055
12	rs7314031	112830579
12	rs10850036	112835334
12	rs74534169	112837362
12	rs75919415	112837605
12	rs7970242	112838209
12	rs7964647	112839366
12	rs76348434	112840164
12	rs11066283	112840766
12	rs113221194	112841050
12	rs7972529	112841242
12	rs11066284	112842275
12	rs112172966	112842454
12	rs2301723	112843363
12	rs2233861	112843998
12	rs12579123	112845843
12	rs76896193	112847530
12	rs3759377	112848570
12	rs7300285	112849899
12	rs10850037	112851159
12	rs35718873	112853054
12	rs58805176	112856643
12	rs11066291	112863559
12	rs11066292	112865005
12	rs11066294	112865578
12	rs7977332	112865800
12	rs75326242	112869780
12	rs11066301	112871372
12	rs75098304	112874179
12	rs78401045	112876736
12	rs12582819	112881309
12	rs1966342	112881342
12	rs11066308	112881996
12	rs11066309	112883476
12	rs11066310	112885509
12	rs2301756	112890776
12	rs11066315	112895141
12	rs144124844	112898464
12	rs17822514	112902808
12	rs74237645	112904231
12	rs11066320	112906415
12	rs12423190	112909340
12	rs80279219	112910219
12	rs10850038	112914331
12	rs41279090	112915434
12	rs112407300	112916683
12	rs113499824	112917667
12	rs2107205	112918252
12	rs2158292	112918290
12	rs11390725	112918359
12	rs56768778	112922337
12	rs11066322	112922529
12	rs11066323	112923361
12	rs113666003	112923814
12	rs7978851	112928451
12	rs140045047	112930420
12	rs7313360	112933535
12	rs58116261	112935344
12	rs7958372	112935553
12	rs61942266	112938461
12	rs144853473	112938762
12	rs7132778	112941354
12	rs7953150	112941571
12	rs201097872	112942010
12	rs4767860	112942353
12	rs76662479	112942867
12	rs2051801	112943197
12	rs112732885	112943340
12	rs146940557	112944602
12	rs117865528	112948151
12	rs60902179	112953031
12	rs12425405	112954137
12	rs11066328	112954281
12	rs112865240	112954796
12	rs2158291	112955775
12	rs2107204	112956772
12	rs10850043	112957138
12	rs11066329	112957595
12	rs12424313	112957957
12	rs6489846	112958245
12	rs6489847	112958713
12	rs76443341	112958767
12	rs10744779	112958934
12	rs10850045	112959096
12	rs10850046	112959529
12	rs111354741	112959801
12	rs75953948	112959883
12	rs11066330	112960013
12	rs2891397	112961447
12	rs4767877	112961739
12	rs11615234	112963146
12	rs10774654	112963560
12	rs77074373	112963672
12	rs4767879	112964070
12	rs4767880	112964168
12	rs10850047	112964652
12	rs5800948	112964758
12	rs2383999	112964844
12	rs2384000	112965142
12	rs12231509	112965295
12	rs7136364	112965483
12	rs10850048	112965801
12	rs10850049	112966092
12	rs10850050	112966115
12	rs10850051	112966158
12	rs2384001	112966923
12	rs79582004	112967211
12	rs10850052	112967623
12	rs61942267	112967897
12	rs757268	112968606
12	rs7308003	112972732
12	rs4767885	112973229
12	rs7965844	112975183
12	rs7962920	112975287
12	rs113589536	112976521
12	rs10850053	112977777
12	rs11066338	112979072
12	rs111252924	112980237
12	rs75319984	112980294
12	rs78232840	112980891
12	rs56279758	112980977
12	rs2004088	112981327
12	rs56195278	112981525
12	rs739787	112981571
12	rs11066339	112982243
12	rs11066340	112982546
12	rs11066341	112982775
12	rs7963658	112983114
12	rs11066342	112983489
12	rs79531099	112984810
12	rs741334	112985328
12	rs7295442	112986747
12	rs7295571	112986885
12	rs138117124	112990127
12	rs111541819	112990733
12	rs75513498	112991098
12	rs10850057	112991452
12	rs11066344	112991832
12	rs3858706	112992377
12	rs2079175	112992423
12	rs7975817	112995718
12	rs7138418	112998336
12	rs76981858	113000565
